# Supplementary material for: Structural insights into the cross-exon to cross-intron spliceosome switch
Source: Nature. 2024 May 22;630(8018):1012–9. doi: 10.1038/s41586-024-07458-1 (PMC11208138; doi:10.1038/s41586-024-07458-1)
Supplement: Supplementary file 4 — Protein–protein crosslinks identified in dimeric human, CE pre-B and B-like complexes. Crosslinks identified by pLink 2.3.9 (B-like) or pLink 2.3.11 (pre-B) for the 100 most abundant proteins according to iBAQ and filtered at FDR 1 and 5% are shown. The number of crosslinked peptide spectrum matches (CSMs) and the best score are indicated for each crosslinked peptide. ‘Inter’ and ‘Intra’ indicate inter-protein and intra-protein crosslinks, respectively. Crosslinks in the B-like complexes supported by a single CSM are not included in the table. ‘Residue 1’ and ‘Residue 2’ are the crosslinked residue pairs in Protein 1 and Protein 2, respectively. [file 41586_2024_7458_MOESM4_ESM.xlsx]

## Sheet: pre-B_CXMS_TOP100
Supplementary Table 2: Protein-protein crosslinks identified in human dimeric cross-exon pre-B complexes. Crosslinks identified by pLink 2.3.9 (B-like) or pLink 2.3.11 (pre-B) for the 100 most abundant proteins according to iBAQ and filtered at FDR 1 and 5% are shown. The number of CSMs (crosslinked peptide spectrum matches) and the best score are indicated for each crosslinked peptide. “Inter" a…
							FDR 1%	FDR 5%
XL-type	Protein 1	UniProt1	Protein 2	UniProt2	Residue1	Residue2	CSMs	CSMs	Scoremin
inter	ARGL1	Q9NWB6	SMU1	Q2TAY7	232	439	1	2	0.342515
						509	4	6	0.0225944
					249	210	2	5	0.281536
	BUB3	O43684	MBPMS2_Recombinant		217	138	2	2	0.301184
			PPIH	O43447	2	53	1	1	0.104777
			SRS11	Q05519	2	459	5	7	0.156848
	DDX23	Q9BUQ8	NCBP1	Q09161	310	445	1	1	0.333427
			PRP8	Q6P2Q9	2	366	1	2	0.316603
					204	2098	1	1	0.0224774
						2249	32	49	0.0181462
					245	278	7	7	0.0359938
					259	278	15	19	0.0340211
						1290	16	19	0.0188504
					260	1290	1	1	0.307232
					382	162	34	66	0.00428185
					675	1306	1	1	0.35171
					682	1306	3	4	0.019507
					686	1306	2	4	0.253033
					711	1306	4	4	0.153541
					715	1306	1	2	0.0290807
					770	1306	2	6	0.323339
					811	1306		3	0.613818
			SF3B4	Q15427	251	180	1	2	0.325726
			SNUT1	O43290	2	175	1	1	0.322147
					175	175	1	3	0.407489
						183	1	1	0.168436
					196	129	4	4	0.00888074
					642	684	3	4	0.0760793
					675	684	4	5	0.00214697
					686	684	4	7	0.071027
					715	684	1	4	0.191157
					770	684	6	8	0.0312
					780	684	2	5	0.345762
			SRRT	Q9BXP5	596	712	3	3	0.044058
			U520	O75643	2	1146	1	2	0.338077
					204	14	2	2	0.048024
					245	14	3	4	0.337315
					251	14	5	13	0.0284587
						46	5	6	0.0414772
					259	14	1	2	0.273098
						46	2	4	0.196761
					686	46	2	2	0.0661606
					715	14	1	2	0.00405618
					811	14	2	4	0.330554
			U5S1	Q15029	2	352	2	3	0.140882
						359	1	2	0.173996
					94	244	6	9	0.068046
					101	244	1	1	0.326107
					120	244	2	6	0.38053
					125	694	1	1	0.219021
					138	673	3	5	0.0266239
					151	673		2	0.618884
					152	682	1	5	0.157652
						684	9	12	0.00392854
			ZCH18	Q86VM9	196	622	2	2	0.0226348
					310	516	1	2	0.409065
					493	450	2	2	0.373612
	DDX5	P17844	SRSF1	Q07955	470	30	1	1	0.0325464
	DHX15	O43143	PININ	Q9H307	17	709		2	0.456187
			RSRC2	Q7L4I2	185	327		2	0.642145
			SF3B1	O75533	608	700	16	23	0.000225889
			SF3B6	Q9Y3B4	3	104	1	2	0.328277
	DX39B	Q13838	THOC4	Q86V81	163	156	2	2	0.0256917
					183	235	7	9	0.199711
	ERH	P84090	THOC4	Q86V81	104	235	1	2	0.345245
	FUS	P35637	ROA1	P09651	357	350	1	1	0.0419384
	HNRPC	P07910	HNRPL	P14866	42	302	1	1	0.351362
			ROA1	P09651	8	3	2	3	0.00470769
						350	3	3	0.258726
					39	350	3	4	0.115139
					42	52	1	2	0.376842
						350	4	4	0.0140496
			ROA2	P22626	42	17	1	1	0.393209
						104		2	0.634387
			ROA3	P51991	8	118	1	2	0.389962
			SPF30	O75940	157	191	1	1	0.427521
	HNRPL	P14866	HNRPC	P07910	302	42	1	1	0.351362
			ROA1	P09651	302	350	3	3	0.0134307
					552	3	1	1	0.325654
			ROA2	P22626	552	17	4	4	0.0322258
						104	4	4	0.102679
	IF4A3	P38919	PININ	Q9H307	289	75	1	1	0.33644
					314	75	1	1	0.402506
						186	11	14	0.0184949
					321	186	5	7	0.0504608
			SRSF1	Q07955	198	174	1	1	0.288833
			THOC4	Q86V81	74	156	1	2	0.404896
					195	134	5	6	0.00609175
	LC7L2	Q9Y383	RBM25	P49756	105	290	1	1	0.331606
			SMD2	P62316	29	6	1	1	0.38007
			SRSF1	Q07955	29	174	1	1	0.217292
					235	179	1	1	0.327514
			SRSF6	Q13247	61	16	1	2	0.160477
			SRSF7	Q16629	29	70	2	2	0.353033
					61	24	24	28	5.41797e-05
					235	70		3	0.525165
			ZN207	O43670	122	59	3	5	0.0429631
	LC7L3	O95232	PR40A	O75400	23	438	4	6	0.00953071
			ROA1	P09651	166	350	2	3	0.287497
			SMD2	P62316	60	6	1	1	0.262613
			SRSF1	Q07955	60	30	1	1	0.375919
						38	3	3	0.102505
					231	30	1	1	0.0278415
						38	2	3	0.0591087
						174		3	0.491631
						179	6	9	0.0587764
						193	6	6	0.0305608
			SRSF7	Q16629	60	70	4	10	0.118165
					231	24		2	0.508203
						70	2	3	0.0244055
	LSM2	Q9Y333	PRPF3	O43395	1	294	3	3	0.0109868
					13	248	1	1	0.235246
					88	205	2	2	0.341497
						282	10	11	0.00307234
						289	3	4	0.0239118
						294	20	25	0.0110293
						298	1	14	0.307684
						300	11	12	0.156284
					94	294	3	4	0.314624
			SF3B1	O75533	13	943	2	7	0.378079
					88	413	3	3	0.193709
						943	2	2	0.0490907
			SF3B6	Q9Y3B4	88	29	43	53	0.000208386
			SPF30	O75940	88	142	3	3	0.178237
					94	143	2	2	0.0762355
	LSM4	Q9Y4Z0	LSM7	Q9UK45	8	6	3	5	0.0585688
					80	4	1	2	0.329029
						6	3	3	0.0130325
			PRP6	O94906	80	574	3	3	0.000495009
						667		2	0.582287
			SF3B2	Q13435	80	857	3	3	0.0632833
	LSM5	Q9Y4Y9	LSM6	P62312	20	5	4	6	0.154956
			PRPF3	O43395	20	337		3	0.588553
						345	1	1	0.420265
	LSM6	P62312	LSM5	Q9Y4Y9	5	20	4	6	0.154956
			PRP19	Q9UMS4	2	244	1	1	0.419625
			PRPF3	O43395	5	328	6	7	0.0122989
						332	20	26	0.00993664
						337	54	64	0.00603594
					13	328	1	4	0.429683
			RED	Q13123	5	30	2	2	0.0965709
			SF3A1	Q15459	13	2	1	1	0.395298
					59	2	2	4	0.112744
					77	2	2	2	0.184001
			SPF30	O75940	13	143	2	4	0.0422549
	LSM7	Q9UK45	LSM4	Q9Y4Z0	4	80	1	2	0.329029
					6	8	3	5	0.0585688
						80	3	3	0.0130325
			PRP6	O94906	21	667	1	3	0.300741
			PRPF3	O43395	4	334	4	7	0.13369
						345	6	10	0.100132
					6	334	5	8	0.0608645
						345	9	13	0.0273901
					8	345	12	17	0.0113263
					9	345	8	19	0.0705947
	MBPMS2_Recombinant		BUB3	O43684	138	217	2	2	0.301184
			PININ	Q9H307	176	157	2	2	0.149025
			ROA0	Q13151	447	99	2	5	0.235394
			ROA1	P09651	30	350	2	3	0.0674183
					47	350	4	5	0.114962
					84	350	1	1	0.0156232
					138	3	2	3	0.0187387
					176	350	2	2	0.256231
					180	350	1	1	0.298704
					363	78	2	2	0.130064
						350	1	2	0.162294
					447	3	1	1	0.0550146
						78	1	2	0.42122
						106		3	0.518318
			ROA2	P22626	447	113	1	3	0.405952
						120	1	2	0.426623
			RU1C	P09234	447	52	2	5	0.33028
			SF3A2	Q15428	298	91	1	2	0.295735
			SF3B3	Q15393	176	787	2	2	0.100579
			SNR40	Q96DI7	7	275	1	1	0.425478
			SRRT	Q9BXP5	43	286	1	3	0.422968
					47	286	1	2	0.0791757
					176	286	4	9	0.174571
					180	286	16	40	0.0727301
					363	286	3	8	0.225007
			U520	O75643	438	1146		2	0.594235
	MSI2H	Q96DH6	PCBP1	Q15365	59	351	1	1	0.0890176
	NCBP1	Q09161	DDX23	Q9BUQ8	445	310	1	1	0.333427
			NCBP2	P52298	17	7	2	5	0.0825927
						34	3	3	0.275617
					20	7	9	10	0.0281717
						34	1	2	0.248195
					37	7	6	10	0.0960878
					67	7	6	14	0.109936
					327	7	8	14	0.0661346
					330	7	1	1	0.0754896
					511	78	7	8	0.000361528
					607	67	9	20	0.0586918
						68	30	35	3.8389e-05
					654	67		4	0.477795
					657	38	2	6	0.184085
			SRRT	Q9BXP5	188	476	1	1	0.0195105
					342	476	1	1	0.298928
			SRSF1	Q07955	20	193	4	5	0.00258733
			ZCH18	Q86VM9	221	319	11	13	0.00760263
					342	343	2	6	0.115955
	NCBP2	P52298	NCBP1	Q09161	7	17	2	5	0.0825927
						20	9	10	0.0281717
						37	6	10	0.0960878
						67	6	14	0.109936
						327	8	14	0.0661346
						330	1	1	0.0754896
					34	17	3	3	0.275617
						20	1	2	0.248195
					38	657	2	6	0.184085
					67	607	9	20	0.0586918
						654		4	0.477795
					68	607	30	35	3.8389e-05
					78	511	7	8	0.000361528
			SRRT	Q9BXP5	75	712	2	2	0.0335397
					78	710	5	5	0.0273989
						712	13	14	0.00195992
			SRSF1	Q07955	7	165	9	10	0.00263609
	NH2L1	P55769	PRP6	O94906	86	178	9	12	0.0294383
					107	835	1	2	0.30259
					113	775	14	18	0.00591601
						836	19	22	0.00645195
			PRPF3	O43395	21	589	2	2	0.0208488
			SF3A1	Q15459	20	419	3	5	0.118194
					86	424	1	1	0.157307
			SNRPA	P09012	107	27	1	1	0.387604
			SNUT1	O43290	2	309	1	3	0.31788
	PCBP1	Q15365	MSI2H	Q96DH6	351	59	1	1	0.0890176
	PHF5A	Q7RTV0	SF3B1	O75533	3	513	5	5	0.00928709
					13	513	13	16	0.0067492
					25	1067	2	8	0.222936
						1070	1	1	0.417859
					95	513	2	2	0.0138439
					104	430	1	1	0.360211
					108	946	7	9	0.0825518
			SF3B3	Q15393	13	137	17	21	0.00167682
					95	137	1	1	0.329932
			SF3B5	Q9BWJ5	13	17	1	3	0.238415
			SF3B6	Q9Y3B4	108	41	1	1	0.243385
			SPF30	O75940	73	219	1	1	0.0631009
	PININ	Q9H307	DHX15	O43143	709	17		2	0.456187
			IF4A3	P38919	75	289	1	1	0.33644
						314	1	1	0.402506
					186	314	11	14	0.0184949
						321	5	7	0.0504608
			MBPMS2_Recombinant		157	176	2	2	0.149025
			RNPS1	Q15287	254	218	14	17	0.00430416
			SAP18	O00422	16	114	7	9	0.0622993
					75	74	1	1	0.0464688
						114	5	5	0.00111532
					109	74	8	8	0.00413098
					212	74	15	16	0.0103783
					231	24		3	0.523133
					238	2	6	6	0.00643307
	PPIH	O43447	BUB3	O43684	53	2	1	1	0.104777
			PRP4	O43172	53	13	6	7	0.00214802
						15	5	5	0.00453389
						26	4	5	0.247677
						27	2	3	0.0356632
						45	7	7	0.000373813
						53	14	15	0.00266166
					101	45	6	7	0.054848
					143	45	2	2	0.00495663
						53	2	2	0.196307
						154	2	2	0.27008
						159	2	2	0.0802659
					153	15	1	1	0.357866
						26	1	1	0.252489
						27	6	8	0.000153713
						45	12	13	0.00024487
						53	1	6	0.12529
						149	9	10	0.0232113
						150	7	12	0.0091393
						154	1	3	0.297126
						157	2	3	0.0762102
						159	3	3	0.00927596
					164	53	1	1	0.084097
					166	53	1	1	0.0176016
			PRP6	O94906	53	3	20	27	0.0314808
						53	5	9	0.207382
			PRP8	Q6P2Q9	53	702	2	2	0.26914
						705	1	1	0.399306
			PRPF3	O43395	53	463	1	3	0.396698
						509	2	2	0.00307629
						519	3	3	0.0331228
			SF3A1	Q15459	53	2	4	5	0.129429
						424	4	5	0.0680815
						449	5	10	0.0609108
						533	16	18	0.00894726
					101	2	3	3	0.33356
						391	2	2	0.239189
						419	3	6	0.0741694
						424		2	0.645509
						499	4	5	0.0170346
						533	6	11	0.0621144
					143	533	5	5	0.0396545
					153	419	3	5	0.0137871
						424	6	8	0.0190432
			SPF30	O75940	53	132	1	1	0.00281507
			TXN4A	P83876	53	88	13	13	0.000849978
	PR38A	Q8NAV1	PR40A	O75400	305	676		2	0.761763
	PR40A	O75400	LC7L3	O95232	438	23	4	6	0.00953071
			PR38A	Q8NAV1	676	305		2	0.761763
			PRP4	O43172	437	1	1	1	0.134857
					819	15	1	1	0.422797
			RBM25	P49756	520	453	4	6	0.122165
					524	453	13	15	0.0115926
					596	471	1	2	0.407425
			ROA0	Q13151	1	98	2	2	0.376603
			RU17	P08621	464	168	3	5	0.233687
			RU2A	P09661	184	193	2	2	0.273527
			RUXF	P62306	438	17		4	0.4628
			SF3A1	Q15459	196	391	2	3	0.348505
			SMD2	P62316	385	118	4	4	0.0527185
					386	118	2	3	0.00468809
			SNRPA	P09012	385	123	1	1	0.253943
					433	122	2	4	0.361159
						123	3	3	0.193088
			SRSF1	Q07955	524	174	1	1	0.174705
			ZN207	O43670	438	106	1	2	0.0761278
	PRP19	Q9UMS4	LSM6	P62312	244	2	1	1	0.419625
			PRP4B	Q13523	425	99		2	0.565286
			SNR40	Q96DI7	122	1	1	1	0.365621
			SPF27	O75934	244	168	2	3	0.00760844
	PRP31	Q8WWY3	PRP4B	Q13523	438	942	8	9	0.00388206
					470	685	4	5	0.0154671
					471	685	11	11	0.0277219
			PRP6	O94906	53	938	1	3	0.219969
					150	242	2	3	0.257117
					201	178	6	7	0.0426142
					257	271	8	8	0.0607662
						856	1	9	0.284607
					315	178	5	6	0.015606
						189		2	0.533691
					321	178	2	3	0.108597
					401	324	9	11	0.0320998
						334	1	2	0.361571
					417	271	1	2	0.417231
						292	8	8	0.000691455
						324	2	4	0.359296
					422	324	1	2	0.293838
						835	4	5	0.0717502
					430	178	1	1	0.175023
						271	2	6	0.0387163
						324	6	7	0.000900284
						835	3	4	0.0133058
						869	1	1	0.00592501
					438	271	5	6	0.118271
						324	2	5	0.0400978
						856	1	4	0.131265
						869	2	2	0.140489
					470	408	63	69	3.00535e-07
					471	242	2	2	0.0221396
						408	119	149	0.000555642
			PRP8	Q6P2Q9	338	721	4	5	0.0107248
						1020	1	2	0.0864502
					341	721		2	0.441475
					373	853	2	6	0.261627
						1505	4	5	0.0591243
						1838	4	4	0.0719596
						1840	3	5	0.0856151
						1866	4	10	0.170447
					401	769	4	14	0.271372
						847	5	9	0.0457153
						853	2	2	0.286504
					417	847	5	10	0.0374896
						853	1	2	0.10824
						892	1	1	0.295372
						1831	9	17	0.0034598
						1838	1	4	0.292042
					471	1792	4	5	0.257277
			SF3A1	Q15459	338	449	14	14	0.0136736
					341	449	50	54	0.000535176
					373	449	1	1	0.345998
			SF3B2	Q13435	471	877	3	3	0.0105601
					488	877	1	2	0.236654
			SNUT1	O43290	373	662	3	4	0.314545
					490	548	1	3	0.0774685
			SRRT	Q9BXP5	363	744	1	1	0.220233
			THOC4	Q86V81	290	4	3	7	0.143836
			TXN4A	P83876	338	51	56	71	0.00748984
					341	51	11	15	0.00572347
						53	3	3	0.00893185
	PRP4	O43172	PPIH	O43447	13	53	6	7	0.00214802
					15	53	5	5	0.00453389
						153	1	1	0.357866
					26	53	4	5	0.247677
						153	1	1	0.252489
					27	53	2	3	0.0356632
						153	6	8	0.000153713
					45	53	7	7	0.000373813
						101	6	7	0.054848
						143	2	2	0.00495663
						153	12	13	0.00024487
					53	53	14	15	0.00266166
						143	2	2	0.196307
						153	1	6	0.12529
						164	1	1	0.084097
						166	1	1	0.0176016
					149	153	9	10	0.0232113
					150	153	7	12	0.0091393
					154	143	2	2	0.27008
						153	1	3	0.297126
					157	153	2	3	0.0762102
					159	143	2	2	0.0802659
						153	3	3	0.00927596
			PR40A	O75400	1	437	1	1	0.134857
					15	819	1	1	0.422797
			PRP6	O94906	109	1	3	3	0.127476
					216	737	10	11	0.000507463
					486	737	5	7	0.0816108
						772	3	4	0.166858
			PRPF3	O43395	53	495	3	3	0.151101
					149	534	1	1	0.085092
					175	407	4	5	0.0464946
					200	376	16	22	0.016528
						377	1	6	0.342191
						380		4	0.448226
					216	361	7	8	0.0185227
						376	2	4	0.0762665
					284	407	18	19	0.0110914
			RSMB	P14678	53	88	1	1	0.34766
			SF3A1	Q15459	109	449	1	1	0.0589398
					146	391	4	4	0.0576835
						399	2	2	0.238228
						419	18	26	0.011888
						424	16	24	0.0124878
					149	419	6	12	0.207735
						424	16	21	0.0141256
					150	399		2	0.454123
						419	2	5	0.40074
						424	3	5	0.0491738
					154	419	1	9	0.385313
					157	391		2	0.614728
						399	9	12	0.0134999
						419	4	5	0.121088
					159	391	1	5	0.204156
						399	13	15	0.0392403
					175	391	12	27	0.120578
			SF3A2	Q15428	15	118	9	13	0.0625065
					27	118	14	27	0.0478127
					45	108	3	3	0.0168085
			SF3B2	Q13435	45	627	1	1	0.276259
					53	627	1	2	0.216031
			SMD2	P62316	2	118	1	1	0.152926
			SPF30	O75940	216	13	3	3	0.0539657
			U520	O75643	15	1567	1	5	0.105723
						1603	4	5	0.211395
					45	944	3	4	0.169919
	PRP4B	Q13523	PRP19	Q9UMS4	99	425		2	0.565286
			PRP31	Q8WWY3	685	470	4	5	0.0154671
						471	11	11	0.0277219
					942	438	8	9	0.00388206
			PRP6	O94906	656	408	1	1	0.306665
						455	1	1	0.177447
					659	408	9	9	0.0143192
						455	1	2	0.399621
					685	408	1	1	0.285666
					783	540	5	8	0.0192433
					936	540	1	2	0.0168663
					942	835		2	0.447932
			PRP8	Q6P2Q9	498	2244	1	1	0.107248
					500	2244	5	8	0.103721
					505	2031	1	1	0.316495
						2034	4	5	0.0496407
						2049	10	11	0.00353106
						2070	5	5	0.00607144
						2244	5	11	0.0651374
					685	1958	2	8	0.224877
					727	1955	1	2	0.375192
					737	1951	1	3	0.300332
						1955	2	5	0.196234
						1958	11	20	0.0513765
					738	1901	2	2	0.0533983
			PRPF3	O43395	738	495	2	2	0.0352222
					747	495	3	3	0.0950325
					804	495	7	8	0.0317653
					915	495	1	4	0.0984417
						509	6	6	0.0385781
					977	556	38	65	0.017779
						603	3	3	0.00223301
					990	519	3	5	0.0901266
					1006	475		2	0.439772
			RNPS1	Q15287	270	46	2	2	0.331346
			SF3B2	Q13435	783	877	1	1	0.425203
					936	877	5	5	0.0407764
			SF3B3	Q15393	685	542	1	1	0.111258
						581	4	4	0.254827
					737	542	10	14	0.00832172
						581	2	9	0.180502
			SNUT1	O43290	738	780	35	37	1.45355e-06
						800	4	6	0.0300696
					747	800		2	0.454379
					790	775	2	2	0.0816138
					804	800	2	2	0.00187689
					915	791	5	7	0.0545517
						800	2	2	0.0699206
					1006	791	1	1	0.0605531
			U520	O75643	593	451	3	5	0.207139
						479	1	1	0.133143
						557	1	3	0.249382
					608	451	4	10	0.0751483
						718	1	2	0.209315
					610	451	1	2	0.231239
			ZCH18	Q86VM9	99	622	3	3	0.0280107
						827	2	2	0.28623
						861	1	2	0.30038
						880	3	3	0.144253
						901	1	1	0.199441
						921	2	2	0.0772915
						933	4	7	0.0285614
						936	3	3	0.0227844
						948	27	42	0.0367774
						952	21	30	0.00556255
					111	901		2	0.484469
					117	936	5	7	0.0036158
					168	921	1	2	0.0279253
					170	921	1	1	0.251573
	PRP6	O94906	LSM4	Q9Y4Z0	574	80	3	3	0.000495009
					667	80		2	0.582287
			LSM7	Q9UK45	667	21	1	3	0.300741
			NH2L1	P55769	178	86	9	12	0.0294383
					775	113	14	18	0.00591601
					835	107	1	2	0.30259
					836	113	19	22	0.00645195
			PPIH	O43447	3	53	20	27	0.0314808
					53	53	5	9	0.207382
			PRP31	Q8WWY3	178	201	6	7	0.0426142
						315	5	6	0.015606
						321	2	3	0.108597
						430	1	1	0.175023
					189	315		2	0.533691
					242	150	2	3	0.257117
						471	2	2	0.0221396
					271	257	8	8	0.0607662
						417	1	2	0.417231
						430	2	6	0.0387163
						438	5	6	0.118271
					292	417	8	8	0.000691455
					324	401	9	11	0.0320998
						417	2	4	0.359296
						422	1	2	0.293838
						430	6	7	0.000900284
						438	2	5	0.0400978
					334	401	1	2	0.361571
					408	470	63	69	3.00535e-07
						471	119	149	0.000555642
					835	422	4	5	0.0717502
						430	3	4	0.0133058
					856	257	1	9	0.284607
						438	1	4	0.131265
					869	430	1	1	0.00592501
						438	2	2	0.140489
					938	53	1	3	0.219969
			PRP4	O43172	1	109	3	3	0.127476
					737	216	10	11	0.000507463
						486	5	7	0.0816108
					772	486	3	4	0.166858
			PRP4B	Q13523	408	656	1	1	0.306665
						659	9	9	0.0143192
						685	1	1	0.285666
					455	656	1	1	0.177447
						659	1	2	0.399621
					540	783	5	8	0.0192433
						936	1	2	0.0168663
					835	942		2	0.447932
			PRP8	Q6P2Q9	61	533	3	4	0.0730565
					110	50	6	7	0.0498155
						93	1	2	0.00394969
						666	14	22	0.0272737
					137	666	2	8	0.138961
						670	1	11	0.43384
					292	847	11	15	0.0454876
					299	1838	5	8	0.0857467
					324	833		3	0.449694
						837	38	44	0.00637307
					334	1994	67	76	0.000245981
						2031	1	1	0.390612
						2034	1	1	0.0541585
						2049	2	2	0.127958
					341	1993	1	5	0.415898
			PRPF3	O43395	540	65	1	2	0.112104
					772	625	5	6	0.0172287
						626	32	36	0.00229094
						629	16	34	0.109556
			RED	Q13123	408	386	11	18	0.0334756
						388	2	2	0.00524135
			SF3A1	Q15459	1	449	1	3	0.432465
					110	486	6	7	3.03374e-05
					125	486	9	14	0.00214853
						487	9	13	0.00825776
					137	487	1	1	0.383346
					178	424	7	10	0.0631246
						449	1	3	0.0309387
			SF3B2	Q13435	242	877	1	1	0.308632
					540	877	25	36	0.00133332
						891	3	4	0.161163
					573	877	7	11	0.123606
					574	815	3	3	0.020331
						857	1	2	0.179973
						870	7	7	0.00564497
						877	38	49	0.00186239
						891	6	6	0.0604599
						894	1	2	0.412784
					585	877	4	6	0.0030549
					606	815	1	1	0.0373733
						870	7	9	0.0445768
						877	17	19	0.0234824
					618	790	1	2	0.00819542
						815	25	26	0.00224154
						843	7	7	0.00712673
					667	815	4	10	0.0611859
						857	3	10	0.349927
						877	7	8	0.0588716
					683	894	4	9	0.338423
					710	877	6	8	0.0568548
						894		4	0.571461
					772	857	1	2	0.171694
						877	7	16	0.0555237
					869	877	7	7	0.00585364
					917	877	9	11	0.000223658
						894	5	11	0.102641
			SMU1	Q2TAY7	667	340	1	1	0.318652
			SNUT1	O43290	334	175	3	5	0.196915
					395	214	2	8	0.113172
			SNUT2	Q53GS9	125	434	3	7	0.284597
					130	439	1	4	0.0684657
						459	3	8	0.0181744
					137	434	2	3	0.195065
						459	3	3	0.218754
					189	405		2	0.555959
					242	405	7	9	0.00828105
			U520	O75643	334	73	3	4	0.146714
						83	1	2	0.425818
						85	2	2	0.164873
					395	103	20	22	3.32807e-05
						426	3	6	0.172124
						695	11	14	0.0697991
	PRP8	Q6P2Q9	DDX23	Q9BUQ8	162	382	34	66	0.00428185
					278	245	7	7	0.0359938
						259	15	19	0.0340211
					366	2	1	2	0.316603
					1290	259	16	19	0.0188504
						260	1	1	0.307232
					1306	675	1	1	0.35171
						682	3	4	0.019507
						686	2	4	0.253033
						711	4	4	0.153541
						715	1	2	0.0290807
						770	2	6	0.323339
						811		3	0.613818
					2098	204	1	1	0.0224774
					2249	204	32	49	0.0181462
			PPIH	O43447	702	53	2	2	0.26914
					705	53	1	1	0.399306
			PRP31	Q8WWY3	721	338	4	5	0.0107248
						341		2	0.441475
					769	401	4	14	0.271372
					847	401	5	9	0.0457153
						417	5	10	0.0374896
					853	373	2	6	0.261627
						401	2	2	0.286504
						417	1	2	0.10824
					892	417	1	1	0.295372
					1020	338	1	2	0.0864502
					1505	373	4	5	0.0591243
					1792	471	4	5	0.257277
					1831	417	9	17	0.0034598
					1838	373	4	4	0.0719596
						417	1	4	0.292042
					1840	373	3	5	0.0856151
					1866	373	4	10	0.170447
			PRP4B	Q13523	1901	738	2	2	0.0533983
					1951	737	1	3	0.300332
					1955	727	1	2	0.375192
						737	2	5	0.196234
					1958	685	2	8	0.224877
						737	11	20	0.0513765
					2031	505	1	1	0.316495
					2034	505	4	5	0.0496407
					2049	505	10	11	0.00353106
					2070	505	5	5	0.00607144
					2244	498	1	1	0.107248
						500	5	8	0.103721
						505	5	11	0.0651374
			PRP6	O94906	50	110	6	7	0.0498155
					93	110	1	2	0.00394969
					533	61	3	4	0.0730565
					666	110	14	22	0.0272737
						137	2	8	0.138961
					670	137	1	11	0.43384
					833	324		3	0.449694
					837	324	38	44	0.00637307
					847	292	11	15	0.0454876
					1838	299	5	8	0.0857467
					1993	341	1	5	0.415898
					1994	334	67	76	0.000245981
					2031	334	1	1	0.390612
					2034	334	1	1	0.0541585
					2049	334	2	2	0.127958
			PUF60	Q9UHX1	68	458		2	0.553845
			RED	Q13123	670	534	1	4	0.281188
						541		4	0.463905
						544	2	3	0.273739
					674	534	1	2	0.178442
					721	520	4	4	0.0290474
					774	520	2	5	0.0572945
						534	3	3	0.00226546
					1020	520	9	13	0.00578348
					1838	427		2	0.579381
						475	1	3	0.352543
					1866	432	1	1	0.0126933
			SF3A1	Q15459	29	533	1	2	0.137959
					36	495	1	1	0.0400451
						499	4	6	0.00208558
						533	2	2	0.066899
					43	495	3	6	0.17205
						499		2	0.607043
					50	499	1	2	0.0492801
					480	495	1	2	0.191644
						499	2	4	0.0300562
						533		2	0.512597
					666	486	10	18	0.0141437
						487	6	13	0.0550422
						495	2	2	0.276628
					670	486	9	11	0.170317
						487	4	8	0.124427
			SF3B3	Q15393	29	1015	1	1	0.149529
					1955	542	2	2	0.0399656
			SMD2	P62316	1735	118	2	3	0.00213204
					2034	118	1	1	0.0563289
			SMU1	Q2TAY7	1801	107	3	4	0.00572273
					1838	107	1	3	0.299818
					2108	107	2	2	0.096966
			SNR40	Q96DI7	29	286	2	2	0.0297819
					50	131	1	2	0.368663
						349	30	42	0.0202092
			SNUT1	O43290	1344	657	29	36	0.00705576
						662	103	117	8.31842e-05
						666	53	55	1.45021e-05
						678	6	6	0.0198401
					1649	699	1	2	0.297246
					1735	657	83	95	3.19822e-05
						662	13	19	0.0182454
						666	4	4	0.0224921
						705	6	7	0.034137
						719	20	24	0.0146041
					1859	757	7	7	0.0160278
					1866	662	32	41	0.0178863
					1993	297	1	1	0.24269
					2031	657	5	5	0.0226942
						662	11	13	0.148239
						666	1	1	0.0207944
					2034	657	3	3	0.0782475
						662	3	3	0.0546979
						666	7	7	0.133714
					2049	657	3	7	0.0104156
						662	5	9	0.251712
						666	2	3	0.0213555
			SNUT2	Q53GS9	721	508		2	0.564176
					744	508	3	5	0.222823
					746	508	5	6	0.00196262
					774	508	4	4	0.170312
					785	508	1	1	0.21778
					983	508	26	34	0.0339466
					1131	508		2	0.575681
					1132	508	2	3	0.0190866
			TXN4A	P83876	674	139		2	0.540503
					721	51	3	3	0.00419295
					769	134	1	6	0.30572
					774	51	16	19	0.000278164
					1020	51	2	2	0.0367459
					1290	139	1	1	0.365851
					1294	139	3	3	0.0637102
					1306	139	4	5	0.0121642
			U520	O75643	1210	14	2	2	0.0405031
					1306	14	6	11	0.149898
					1344	14	9	9	0.000287995
					1392	1049	1	2	0.0643412
					1993	147		2	0.602523
					1994	73	19	33	0.00791696
					2031	60	3	5	0.300152
						177	9	12	0.0024375
						178	3	3	0.0710547
					2034	60	5	7	0.0767498
						177	4	6	0.00318016
						178	7	9	0.00150858
						1039	5	5	0.171836
					2049	60	7	9	0.141154
						73	1	2	0.133063
						177	8	13	0.0119231
						178	3	5	0.191541
						729	1	3	0.415101
						770	1	1	0.11865
						1039	9	13	0.0210354
						1141		3	0.471821
						1146	4	5	0.0749657
					2070	1039	11	13	0.02549
					2108	285	1	1	0.177099
					2249	14	4	4	0.00801566
			U5S1	Q15029	218	405	37	49	0.000279978
						409	2	4	0.319526
					366	341	1	1	0.239076
						358	1	4	0.434112
						359	60	68	0.00291979
			ZCH18	Q86VM9	366	500	2	2	0.197364
	PRPF3	O43395	LSM2	Q9Y333	205	88	2	2	0.341497
					248	13	1	1	0.235246
					282	88	10	11	0.00307234
					289	88	3	4	0.0239118
					294	1	3	3	0.0109868
						88	20	25	0.0110293
						94	3	4	0.314624
					298	88	1	14	0.307684
					300	88	11	12	0.156284
			LSM5	Q9Y4Y9	337	20		3	0.588553
					345	20	1	1	0.420265
			LSM6	P62312	328	5	6	7	0.0122989
						13	1	4	0.429683
					332	5	20	26	0.00993664
					337	5	54	64	0.00603594
			LSM7	Q9UK45	334	4	4	7	0.13369
						6	5	8	0.0608645
					345	4	6	10	0.100132
						6	9	13	0.0273901
						8	12	17	0.0113263
						9	8	19	0.0705947
			NH2L1	P55769	589	21	2	2	0.0208488
			PPIH	O43447	463	53	1	3	0.396698
					509	53	2	2	0.00307629
					519	53	3	3	0.0331228
			PRP4	O43172	361	216	7	8	0.0185227
					376	200	16	22	0.016528
						216	2	4	0.0762665
					377	200	1	6	0.342191
					380	200		4	0.448226
					407	175	4	5	0.0464946
						284	18	19	0.0110914
					495	53	3	3	0.151101
					534	149	1	1	0.085092
			PRP4B	Q13523	475	1006		2	0.439772
					495	738	2	2	0.0352222
						747	3	3	0.0950325
						804	7	8	0.0317653
						915	1	4	0.0984417
					509	915	6	6	0.0385781
					519	990	3	5	0.0901266
					556	977	38	65	0.017779
					603	977	3	3	0.00223301
			PRP6	O94906	65	540	1	2	0.112104
					625	772	5	6	0.0172287
					626	772	32	36	0.00229094
					629	772	16	34	0.109556
			PUF60	Q9UHX1	171	251	1	1	0.139115
						301	1	1	0.138144
			RBM39	Q14498	139	291	1	1	0.020708
						322	1	1	0.361237
			RSMB	P14678	495	57	3	3	0.18881
			RU2B	P08579	46	20	1	1	0.321878
			SF3A1	Q15459	65	2	2	2	0.0195172
						55	6	7	0.00259909
			SF3B1	O75533	5	656		2	0.473836
					40	656	2	3	0.0523457
					46	656	3	3	0.0988605
					52	656	2	2	0.00134602
					65	656	8	9	0.00904793
					92	656	2	6	0.253938
					103	656	2	2	0.00851014
					139	656	1	2	0.356966
						700	1	1	0.130374
					158	700	2	2	0.203781
					171	333	1	1	0.277322
						413	1	1	0.382029
						430	2	2	0.0879457
						816		3	0.482674
					202	333	2	2	0.0317625
						430	11	12	0.00598539
					205	430	8	11	0.0285102
						816	7	10	0.0435454
						866	3	4	0.0417436
						943	2	2	0.0846478
					248	943	2	8	0.288819
					252	858	2	2	0.04653
					282	943	6	14	0.0766174
					289	943	3	5	0.0270091
					294	413		3	0.509339
			SF3B2	Q13435	556	877	3	3	0.0895673
					629	877	2	3	0.375007
			SF3B3	Q15393	103	296	1	2	0.023535
			SF3B6	Q9Y3B4	205	7	2	4	0.0550438
					282	41	5	5	0.0354093
					294	29	65	84	0.00317265
			SMD1	P62314	158	2	1	1	0.287878
			SMD2	P62316	65	6	4	5	0.083117
					475	51	4	4	0.329397
					495	51	26	35	0.014407
					506	51		2	0.655381
					509	51	3	3	0.286086
			SNUT1	O43290	495	775	13	16	4.79233e-05
						780	9	10	0.0212983
						791	2	3	0.0650748
						800	10	12	2.87516e-06
					509	791	8	8	0.00304878
						800	5	8	0.138241
					519	800	1	1	0.0387256
			SPF30	O75940	345	7	3	3	0.0514893
					350	37	11	11	0.00176967
					376	7	8	8	0.00223236
						13	9	13	0.0835961
					626	7	1	1	0.294982
					649	132		2	0.579648
			SRRM2	Q9UQ35	495	1607	1	1	0.433413
			U2AF2	P26368	65	462	2	2	0.0168838
					92	20	2	2	0.126553
					139	292	1	1	0.0152333
						462	2	2	0.293285
					171	462		2	0.521484
					202	329	1	1	0.170685
						462	5	5	0.0234092
					205	453	3	7	0.168379
						462	13	13	0.0175701
			U520	O75643	65	479	1	1	0.417898
	PUF60	Q9UHX1	PRP8	Q6P2Q9	458	68		2	0.553845
			PRPF3	O43395	251	171	1	1	0.139115
					301	171	1	1	0.138144
			RBM39	Q14498	253	305	2	4	0.0554388
			SF3B1	O75533	168	656		3	0.609546
						700	5	7	4.10367e-08
						741	1	2	0.116709
					489	195	6	10	0.00102876
						214	1	1	0.0306403
						333	1	1	0.270408
					541	146	4	4	0.0873779
						163	6	6	0.0252861
						213	14	14	1.21132e-05
						214	19	22	3.61788e-05
						240	5	5	0.00338821
						252	4	4	0.0367541
						298	1	1	0.33449
			SRS11	Q05519	34	58	11	14	0.0181835
					53	197	1	1	0.326382
					69	58	3	3	0.200693
					80	211	3	6	0.0847276
					253	58	2	2	0.195508
			U520	O75643	69	2059	1	1	0.232535
	RBM25	P49756	LC7L2	Q9Y383	290	105	1	1	0.331606
			PR40A	O75400	453	520	4	6	0.122165
						524	13	15	0.0115926
					471	596	1	2	0.407425
			RBM39	Q14498	739	16	1	2	0.148038
						17	6	7	0.0458739
			RUXE	P62304	273	12	2	2	0.425812
			SNUT1	O43290	739	214	1	1	0.293255
					777	188	2	2	0.168881
	RBM39	Q14498	PRPF3	O43395	291	139	1	1	0.020708
					322	139	1	1	0.361237
			PUF60	Q9UHX1	305	253	2	4	0.0554388
			RBM25	P49756	16	739	1	2	0.148038
					17	739	6	7	0.0458739
			RU17	P08621	111	168	1	1	0.309123
					119	306	1	1	0.298447
			SF3B1	O75533	244	656	2	3	0.105816
						700	3	3	0.0143053
					291	656	15	21	0.0267562
						700	5	6	0.000982605
					305	741	1	3	0.29305
			SRSF1	Q07955	103	30		2	0.440404
						38	2	4	0.205918
						165	4	5	0.0473122
					111	174	6	7	0.00248159
						193	8	8	0.01773
					119	30	1	2	0.0799505
						165	3	4	0.0267299
						174	1	2	0.389272
					178	30	5	5	0.00023543
						165	6	7	0.202655
						174	19	26	0.00512682
						179	5	10	0.273584
					194	174		3	0.449279
			SRSF7	Q16629	103	24	1	1	0.219569
					111	24	2	3	0.288691
						70	2	2	0.199807
					119	24	1	1	0.382317
						70	1	2	0.202029
					178	70	6	8	0.0497611
			U2AF1	Q01081	111	13	1	1	0.140126
					119	13	1	2	0.332969
					244	13	10	11	0.00132176
	RED	Q13123	LSM6	P62312	30	5	2	2	0.0965709
			PRP6	O94906	386	408	11	18	0.0334756
					388	408	2	2	0.00524135
			PRP8	Q6P2Q9	427	1838		2	0.579381
					432	1866	1	1	0.0126933
					475	1838	1	3	0.352543
					520	721	4	4	0.0290474
						774	2	5	0.0572945
						1020	9	13	0.00578348
					534	670	1	4	0.281188
						674	1	2	0.178442
						774	3	3	0.00226546
					541	670		4	0.463905
					544	670	2	3	0.273739
			SF3B1	O75533	54	413		2	0.446631
					137	816	7	16	0.123342
			SF3B2	Q13435	54	570	1	1	0.411415
					83	563	4	6	0.188172
			SMU1	Q2TAY7	198	107	6	7	8.15934e-05
					331	107	2	4	0.25016
			U520	O75643	331	944	1	1	0.0146455
	RNPS1	Q15287	PININ	Q9H307	218	254	14	17	0.00430416
			PRP4B	Q13523	46	270	2	2	0.331346
			SAP18	O00422	174	14	5	7	0.00445497
						18		2	0.491638
					218	2	5	6	0.0487942
	ROA0	Q13151	MBPMS2_Recombinant		99	447	2	5	0.235394
			PR40A	O75400	98	1	2	2	0.376603
			ROA1	P09651	106	8	2	2	0.368734
			ROA2	P22626	126	113	4	4	0.277875
	ROA1	P09651	FUS	P35637	350	357	1	1	0.0419384
			HNRPC	P07910	3	8	2	3	0.00470769
					52	42	1	2	0.376842
					350	8	3	3	0.258726
						39	3	4	0.115139
						42	4	4	0.0140496
			HNRPL	P14866	3	552	1	1	0.325654
					350	302	3	3	0.0134307
			LC7L3	O95232	350	166	2	3	0.287497
			MBPMS2_Recombinant		3	138	2	3	0.0187387
						447	1	1	0.0550146
					78	363	2	2	0.130064
						447	1	2	0.42122
					106	447		3	0.518318
					350	30	2	3	0.0674183
						47	4	5	0.114962
						84	1	1	0.0156232
						176	2	2	0.256231
						180	1	1	0.298704
						363	1	2	0.162294
			ROA0	Q13151	8	106	2	2	0.368734
			ROA2	P22626	3	17	3	4	0.0559759
						104	2	2	0.0488778
						112	1	3	0.430438
					78	17		5	0.467203
					105	17	1	4	0.432507
						104	5	6	0.180326
						112	2	2	0.145187
					183	113		3	0.442991
					350	17		5	0.483944
						104	9	12	0.0556934
			RU1C	P09234	78	35	2	3	0.264482
			SF3A2	Q15428	3	101	1	3	0.0553713
						190	1	2	0.300311
					350	91	1	1	0.209244
			SPF30	O75940	3	7	1	2	0.183617
			SRSF1	Q07955	350	30	1	1	0.369847
						193	1	1	0.0156422
			SRSF7	Q16629	350	24	1	3	0.231369
	ROA2	P22626	HNRPC	P07910	17	42	1	1	0.393209
					104	42		2	0.634387
			HNRPL	P14866	17	552	4	4	0.0322258
					104	552	4	4	0.102679
			MBPMS2_Recombinant		113	447	1	3	0.405952
					120	447	1	2	0.426623
			ROA0	Q13151	113	126	4	4	0.277875
			ROA1	P09651	17	3	3	4	0.0559759
						78		5	0.467203
						105	1	4	0.432507
						350		5	0.483944
					104	3	2	2	0.0488778
						105	5	6	0.180326
						350	9	12	0.0556934
					112	3	1	3	0.430438
						105	2	2	0.145187
					113	183		3	0.442991
			ROA3	P51991	104	118	6	7	0.0327105
	ROA3	P51991	HNRPC	P07910	118	8	1	2	0.389962
			ROA2	P22626	118	104	6	7	0.0327105
			SF3A1	Q15459	151	391	1	1	0.268877
	RSMB	P14678	PRP4	O43172	88	53	1	1	0.34766
			PRPF3	O43395	57	495	3	3	0.18881
			RU17	P08621	54	27		3	0.549928
					57	27	8	10	0.024323
			RU1C	P09234	88	52	29	33	9.34136e-05
			RU2B	P08579	88	101	2	4	0.330448
			SAP18	O00422	88	2	1	1	0.286513
			SF3B2	Q13435	57	320	8	10	0.191579
			SMD1	P62314	1	2	5	7	0.207727
					5	2		2	0.535176
						41	3	5	0.203524
					8	41	2	3	0.179139
			SMD3	P62318	5	87	6	9	0.081715
					88	78	3	4	0.190606
						84	5	11	0.124976
						87		5	0.456375
			SNR40	Q96DI7	57	18	1	2	0.409644
					88	1	7	7	0.0030475
						8	4	4	0.0193668
						18	5	11	0.112861
			SNRPA	P09012	50	122	1	2	0.327938
			U5S1	Q15029	88	98	1	1	0.0966975
	RSRC2	Q7L4I2	DHX15	O43143	327	185		2	0.642145
			SRRM2	Q9UQ35	53	228	2	5	0.102731
			SRRT	Q9BXP5	356	309		3	0.451996
			SRS11	Q05519	362	58	1	1	0.211048
			SRSF1	Q07955	209	165	4	10	0.052001
						174	1	3	0.403704
					248	165	3	3	0.00906948
						174	4	4	0.049044
			SRSF2	Q01130	209	52	1	2	0.336774
					248	52	1	1	0.388547
			SRSF7	Q16629	248	70	3	6	0.161193
			U2AF2	P26368	248	20	1	1	0.213639
						63	3	4	0.234476
						70	2	3	0.0543406
	RU17	P08621	PR40A	O75400	168	464	3	5	0.233687
			RBM39	Q14498	168	111	1	1	0.309123
					306	119	1	1	0.298447
			RSMB	P14678	27	54		3	0.549928
						57	8	10	0.024323
			RUXG	P62308	27	20	1	2	0.204509
			SMD2	P62316	27	79	3	5	0.249828
			SRSF1	Q07955	118	38	3	4	0.0746163
						165	6	8	0.00364056
					162	38	3	7	0.24403
						165	7	9	0.0169184
						174	9	15	0.0321517
						179	4	7	0.0042312
						193		4	0.551359
					168	30		2	0.493335
						38	8	12	0.0722735
						193	5	5	0.133715
					271	30	1	1	0.387461
					306	165	1	2	0.228016
						179	1	3	0.412197
					346	174	1	2	0.306807
			SRSF2	Q01130	167	65	1	1	0.347388
					168	65	2	4	0.0882566
			SRSF7	Q16629	168	24	4	7	0.203541
						70	4	5	0.280851
			U2AF2	P26368	306	70		2	0.483965
	RU1C	P09234	MBPMS2_Recombinant		52	447	2	5	0.33028
			ROA1	P09651	35	78	2	3	0.264482
			RSMB	P14678	52	88	29	33	9.34136e-05
			RUXG	P62308	22	10	8	12	0.0192773
						11	2	2	0.263381
			SMD3	P62318	52	78	1	1	0.387091
						84	3	4	0.119513
	RU2A	P09661	PR40A	O75400	193	184	2	2	0.273527
			RU2B	P08579	205	57	1	1	0.0623478
			SF3A1	Q15459	179	2	2	2	0.227147
					191	188	1	2	0.381617
						231	1	2	0.116844
					193	2	2	2	0.278853
						188	15	16	0.000575515
						223	1	2	0.141367
					205	2	2	2	0.0328072
						55	1	1	0.306788
						231	3	4	0.281976
					221	2	12	13	0.11409
						55	5	7	0.00821267
						80	6	6	0.000579347
						105	1	1	0.0781754
						131	2	2	0.0860278
						188	9	10	0.0192052
						223	5	10	0.166443
						231	4	7	0.0579553
			SF3A3	Q12874	56	64	2	5	0.347251
						69	19	20	7.7959e-05
						97	2	2	0.00392588
					129	97	1	1	0.340788
					172	69	4	6	0.0500912
					179	64	4	7	0.126053
						69	45	49	1.61819e-06
						97	2	2	0.110202
					191	69	2	3	0.123323
					193	69	4	4	0.0152077
					205	89		2	0.645495
						92	4	6	0.184386
					221	69	2	2	0.069985
						97	1	1	0.084785
						291	1	1	0.153247
			SF3B2	Q13435	129	275	1	1	0.226264
					172	320	2	4	0.0584487
					179	280	8	8	0.00593008
					191	280	2	4	0.0101514
					193	280	6	8	0.0186374
					205	268	2	2	0.0521966
					221	148	6	7	0.0447368
						198	1	1	0.314654
						268	9	10	0.0885346
						275	3	3	0.288679
						280	3	4	0.087643
	RU2B	P08579	PRPF3	O43395	20	46	1	1	0.321878
			RSMB	P14678	101	88	2	4	0.330448
			RU2A	P09661	57	205	1	1	0.0623478
			SF3A3	Q12874	101	97	1	1	0.40495
					224	496	2	2	0.0897264
			SF3B2	Q13435	47	352	1	3	0.415929
					93	352	1	5	0.353999
					101	352	2	2	0.027899
					111	352	1	4	0.362707
					211	268	2	8	0.21857
						275	18	19	0.00182038
			SMD3	P62318	93	84	6	7	0.0340343
					101	84	2	6	0.228768
						87		2	0.449537
	RUXE	P62304	RBM25	P49756	12	273	2	2	0.425812
			RUXG	P62308	12	10	2	6	0.203142
						11	3	4	0.148083
						16	2	6	0.321
			SF3B2	Q13435	12	352	5	9	0.29175
	RUXF	P62306	PR40A	O75400	17	438		4	0.4628
			SMD2	P62316	8	6	3	10	0.334971
						8	67	85	0.00406026
						18	1	1	0.0747766
	RUXG	P62308	RU17	P08621	20	27	1	2	0.204509
			RU1C	P09234	10	22	8	12	0.0192773
					11	22	2	2	0.263381
			RUXE	P62304	10	12	2	6	0.203142
					11	12	3	4	0.148083
					16	12	2	6	0.321
			SF3B2	Q13435	3	400	6	6	0.0132271
			SMD2	P62316	3	8	1	1	0.319876
	SAP18	O00422	PININ	Q9H307	2	238	6	6	0.00643307
					24	231		3	0.523133
					74	75	1	1	0.0464688
						109	8	8	0.00413098
						212	15	16	0.0103783
					114	16	7	9	0.0622993
						75	5	5	0.00111532
			RNPS1	Q15287	2	218	5	6	0.0487942
					14	174	5	7	0.00445497
					18	174		2	0.491638
			RSMB	P14678	2	88	1	1	0.286513
			SRSF6	Q13247	2	16		3	0.552815
	SF3A1	Q15459	LSM6	P62312	2	13	1	1	0.395298
						59	2	4	0.112744
						77	2	2	0.184001
			NH2L1	P55769	419	20	3	5	0.118194
					424	86	1	1	0.157307
			PPIH	O43447	2	53	4	5	0.129429
						101	3	3	0.33356
					391	101	2	2	0.239189
					419	101	3	6	0.0741694
						153	3	5	0.0137871
					424	53	4	5	0.0680815
						101		2	0.645509
						153	6	8	0.0190432
					449	53	5	10	0.0609108
					499	101	4	5	0.0170346
					533	53	16	18	0.00894726
						101	6	11	0.0621144
						143	5	5	0.0396545
			PR40A	O75400	391	196	2	3	0.348505
			PRP31	Q8WWY3	449	338	14	14	0.0136736
						341	50	54	0.000535176
						373	1	1	0.345998
			PRP4	O43172	391	146	4	4	0.0576835
						157		2	0.614728
						159	1	5	0.204156
						175	12	27	0.120578
					399	146	2	2	0.238228
						150		2	0.454123
						157	9	12	0.0134999
						159	13	15	0.0392403
					419	146	18	26	0.011888
						149	6	12	0.207735
						150	2	5	0.40074
						154	1	9	0.385313
						157	4	5	0.121088
					424	146	16	24	0.0124878
						149	16	21	0.0141256
						150	3	5	0.0491738
					449	109	1	1	0.0589398
			PRP6	O94906	424	178	7	10	0.0631246
					449	1	1	3	0.432465
						178	1	3	0.0309387
					486	110	6	7	3.03374e-05
						125	9	14	0.00214853
					487	125	9	13	0.00825776
						137	1	1	0.383346
			PRP8	Q6P2Q9	486	666	10	18	0.0141437
						670	9	11	0.170317
					487	666	6	13	0.0550422
						670	4	8	0.124427
					495	36	1	1	0.0400451
						43	3	6	0.17205
						480	1	2	0.191644
						666	2	2	0.276628
					499	36	4	6	0.00208558
						43		2	0.607043
						50	1	2	0.0492801
						480	2	4	0.0300562
					533	29	1	2	0.137959
						36	2	2	0.066899
						480		2	0.512597
			PRPF3	O43395	2	65	2	2	0.0195172
					55	65	6	7	0.00259909
			ROA3	P51991	391	151	1	1	0.268877
			RU2A	P09661	2	179	2	2	0.227147
						193	2	2	0.278853
						205	2	2	0.0328072
						221	12	13	0.11409
					55	205	1	1	0.306788
						221	5	7	0.00821267
					80	221	6	6	0.000579347
					105	221	1	1	0.0781754
					131	221	2	2	0.0860278
					188	191	1	2	0.381617
						193	15	16	0.000575515
						221	9	10	0.0192052
					223	193	1	2	0.141367
						221	5	10	0.166443
					231	191	1	2	0.116844
						205	3	4	0.281976
						221	4	7	0.0579553
			SF3A2	Q15428	2	42	2	2	0.0988285
					55	10	2	3	0.0963278
					131	204	1	1	0.418969
					258	101	2	3	0.20673
					264	101	1	2	0.410318
						190	8	10	2.12317e-06
			SF3A3	Q12874	2	212	2	2	0.275072
						220	1	1	0.380756
						264	4	4	0.0600511
						291	1	4	0.0447714
						303	4	6	0.0434642
					55	219	2	2	0.00440645
						291	1	1	0.0826208
					80	219	3	4	0.0514839
					115	219	4	8	0.2274
					131	29		3	0.445333
						201	1	1	0.211763
						212	4	4	0.0641927
						219	5	8	0.231102
						220	6	6	0.0767236
					188	89	27	56	0.139824
						92	15	26	0.127578
					223	69	2	6	0.254505
					231	212	5	11	0.189965
					251	29	22	38	0.0185202
						30	1	2	0.239863
					258	29	10	11	0.0024148
					259	29	7	12	0.000274509
			SF3B1	O75533	2	413	5	6	0.0584514
			SF3B2	Q13435	2	268	3	3	0.11073
						275	12	14	0.024299
					115	275	1	2	0.305279
					131	275	1	1	0.102428
					188	268	2	5	0.366669
					217	275	3	7	0.354881
					223	268	1	2	0.22697
			SF3B6	Q9Y3B4	2	116		2	0.454697
					55	116	2	2	0.197215
					80	116	2	2	0.0294628
			SMD2	P62316	2	118	1	2	0.164662
			SNR40	Q96DI7	495	349		2	0.60555
					499	322	1	2	0.212231
						349	3	3	0.0189063
					533	275	9	12	0.119312
						322	6	7	0.0641609
						349	2	4	0.23093
			SNUT2	Q53GS9	486	359	2	2	0.0383565
						434	6	9	0.0413272
					487	434	1	1	0.380122
			SPF30	O75940	2	132	2	2	0.160667
	SF3A2	Q15428	MBPMS2_Recombinant		91	298	1	2	0.295735
			PRP4	O43172	108	45	3	3	0.0168085
					118	15	9	13	0.0625065
						27	14	27	0.0478127
			ROA1	P09651	91	350	1	1	0.209244
					101	3	1	3	0.0553713
					190	3	1	2	0.300311
			SF3A1	Q15459	10	55	2	3	0.0963278
					42	2	2	2	0.0988285
					101	258	2	3	0.20673
						264	1	2	0.410318
					190	264	8	10	2.12317e-06
					204	131	1	1	0.418969
			SF3A3	Q12874	10	390	5	5	0.00124477
					91	390	20	25	0.00451529
			SF3B1	O75533	10	413	5	8	0.152554
						454	19	20	0.00249798
						468	1	1	0.270232
			SF3B2	Q13435	10	604		2	0.500215
					42	543	5	8	0.0858644
						547	2	3	0.102222
						552		4	0.604644
					108	627	1	2	0.307783
					216	268	32	39	0.00811164
						275	11	15	0.101626
			SF3B4	Q15427	88	46	2	14	0.212396
					91	46	3	4	0.241433
						82	3	6	0.301997
					101	82	1	3	0.11404
					103	82	5	6	0.0947594
			SF3B6	Q9Y3B4	10	100	1	2	0.0517418
						104	1	1	0.209543
						105	1	1	0.375967
						106	3	5	0.0482747
						116	12	19	0.0616558
						125		2	0.53503
					42	116	4	7	0.0615667
			SMD2	P62316	10	6	1	2	0.348276
	SF3A3	Q12874	RU2A	P09661	64	56	2	5	0.347251
						179	4	7	0.126053
					69	56	19	20	7.7959e-05
						172	4	6	0.0500912
						179	45	49	1.61819e-06
						191	2	3	0.123323
						193	4	4	0.0152077
						221	2	2	0.069985
					89	205		2	0.645495
					92	205	4	6	0.184386
					97	56	2	2	0.00392588
						129	1	1	0.340788
						179	2	2	0.110202
						221	1	1	0.084785
					291	221	1	1	0.153247
			RU2B	P08579	97	101	1	1	0.40495
					496	224	2	2	0.0897264
			SF3A1	Q15459	29	131		3	0.445333
						251	22	38	0.0185202
						258	10	11	0.0024148
						259	7	12	0.000274509
					30	251	1	2	0.239863
					69	223	2	6	0.254505
					89	188	27	56	0.139824
					92	188	15	26	0.127578
					201	131	1	1	0.211763
					212	2	2	2	0.275072
						131	4	4	0.0641927
						231	5	11	0.189965
					219	55	2	2	0.00440645
						80	3	4	0.0514839
						115	4	8	0.2274
						131	5	8	0.231102
					220	2	1	1	0.380756
						131	6	6	0.0767236
					264	2	4	4	0.0600511
					291	2	1	4	0.0447714
						55	1	1	0.0826208
					303	2	4	6	0.0434642
			SF3A2	Q15428	390	10	5	5	0.00124477
						91	20	25	0.00451529
			SF3B2	Q13435	69	280	32	52	0.0159875
					420	514	2	2	0.112037
					461	486	2	2	0.142862
			SF3B3	Q15393	463	1074		5	0.520855
					466	1074	1	6	0.428282
					496	974	13	16	0.0109889
			SF3B4	Q15427	420	2	3	5	0.0687059
			SMD2	P62316	153	88		2	0.493463
			SNRPA	P09012	496	281	5	8	0.13132
	SF3B1	O75533	DHX15	O43143	700	608	16	23	0.000225889
			LSM2	Q9Y333	413	88	3	3	0.193709
					943	13	2	7	0.378079
						88	2	2	0.0490907
			PHF5A	Q7RTV0	430	104	1	1	0.360211
					513	3	5	5	0.00928709
						13	13	16	0.0067492
						95	2	2	0.0138439
					946	108	7	9	0.0825518
					1067	25	2	8	0.222936
					1070	25	1	1	0.417859
			PRPF3	O43395	333	171	1	1	0.277322
						202	2	2	0.0317625
					413	171	1	1	0.382029
						294		3	0.509339
					430	171	2	2	0.0879457
						202	11	12	0.00598539
						205	8	11	0.0285102
					656	5		2	0.473836
						40	2	3	0.0523457
						46	3	3	0.0988605
						52	2	2	0.00134602
						65	8	9	0.00904793
						92	2	6	0.253938
						103	2	2	0.00851014
						139	1	2	0.356966
					700	139	1	1	0.130374
						158	2	2	0.203781
					816	171		3	0.482674
						205	7	10	0.0435454
					858	252	2	2	0.04653
					866	205	3	4	0.0417436
					943	205	2	2	0.0846478
						248	2	8	0.288819
						282	6	14	0.0766174
						289	3	5	0.0270091
			PUF60	Q9UHX1	146	541	4	4	0.0873779
					163	541	6	6	0.0252861
					195	489	6	10	0.00102876
					213	541	14	14	1.21132e-05
					214	489	1	1	0.0306403
						541	19	22	3.61788e-05
					240	541	5	5	0.00338821
					252	541	4	4	0.0367541
					298	541	1	1	0.33449
					333	489	1	1	0.270408
					656	168		3	0.609546
					700	168	5	7	4.10367e-08
					741	168	1	2	0.116709
			RBM39	Q14498	656	244	2	3	0.105816
						291	15	21	0.0267562
					700	244	3	3	0.0143053
						291	5	6	0.000982605
					741	305	1	3	0.29305
			RED	Q13123	413	54		2	0.446631
					816	137	7	16	0.123342
			SF3A1	Q15459	413	2	5	6	0.0584514
			SF3A2	Q15428	413	10	5	8	0.152554
					454	10	19	20	0.00249798
					468	10	1	1	0.270232
			SF3B2	Q13435	1102	543	2	3	0.0758343
						556	2	5	0.239393
						563	2	2	0.00198859
					1292	486		8	0.437901
			SF3B3	Q15393	513	137	19	22	0.00967124
					1292	965	2	7	0.316977
			SF3B5	Q9BWJ5	513	17	8	13	0.25905
					1292	82	8	9	0.00510986
			SF3B6	Q9Y3B4	413	105	6	9	0.0742532
						106	1	1	0.382731
						116	3	3	0.0734883
						125	2	2	0.139589
					430	7	29	43	0.0464312
						41	5	5	0.0238946
						116	11	13	0.00399336
					866	7	62	78	3.93923e-05
					943	41	14	23	0.0779207
					946	7		3	0.473158
						41		3	0.436645
			SNUT1	O43290	1071	310		2	0.503435
			SPF30	O75940	1014	165	2	5	0.350721
						175	1	1	0.115402
			SRS11	Q05519	240	58	2	2	0.0341113
					333	58	1	1	0.42343
			U2AF2	P26368	3	453	1	2	0.408628
					146	462	1	1	0.409818
					213	453	1	2	0.313263
					214	453	10	13	0.0435129
					240	453		2	0.467146
						462		2	0.626017
					252	453		2	0.497642
						462	3	4	0.205589
					298	453	2	6	0.0990638
					333	462	2	3	0.0156532
					430	329	6	12	0.0949973
						453	1	2	0.224981
						462	8	8	0.000316544
					454	462	1	1	0.111518
					656	286	3	4	0.0252135
						462	10	11	0.00157235
					700	292	2	2	0.00637377
					786	329	1	1	0.258454
					816	462	1	2	0.402071
					866	329	2	2	0.189264
			U520	O75643	1071	1603	1	2	0.279673
	SF3B2	Q13435	LSM4	Q9Y4Z0	857	80	3	3	0.0632833
			PRP31	Q8WWY3	877	471	3	3	0.0105601
						488	1	2	0.236654
			PRP4	O43172	627	45	1	1	0.276259
						53	1	2	0.216031
			PRP4B	Q13523	877	783	1	1	0.425203
						936	5	5	0.0407764
			PRP6	O94906	790	618	1	2	0.00819542
					815	574	3	3	0.020331
						606	1	1	0.0373733
						618	25	26	0.00224154
						667	4	10	0.0611859
					843	618	7	7	0.00712673
					857	574	1	2	0.179973
						667	3	10	0.349927
						772	1	2	0.171694
					870	574	7	7	0.00564497
						606	7	9	0.0445768
					877	242	1	1	0.308632
						540	25	36	0.00133332
						573	7	11	0.123606
						574	38	49	0.00186239
						585	4	6	0.0030549
						606	17	19	0.0234824
						667	7	8	0.0588716
						710	6	8	0.0568548
						772	7	16	0.0555237
						869	7	7	0.00585364
						917	9	11	0.000223658
					891	540	3	4	0.161163
						574	6	6	0.0604599
					894	574	1	2	0.412784
						683	4	9	0.338423
						710		4	0.571461
						917	5	11	0.102641
			PRPF3	O43395	877	556	3	3	0.0895673
						629	2	3	0.375007
			RED	Q13123	563	83	4	6	0.188172
					570	54	1	1	0.411415
			RSMB	P14678	320	57	8	10	0.191579
			RU2A	P09661	148	221	6	7	0.0447368
					198	221	1	1	0.314654
					268	205	2	2	0.0521966
						221	9	10	0.0885346
					275	129	1	1	0.226264
						221	3	3	0.288679
					280	179	8	8	0.00593008
						191	2	4	0.0101514
						193	6	8	0.0186374
						221	3	4	0.087643
					320	172	2	4	0.0584487
			RU2B	P08579	268	211	2	8	0.21857
					275	211	18	19	0.00182038
					352	47	1	3	0.415929
						93	1	5	0.353999
						101	2	2	0.027899
						111	1	4	0.362707
			RUXE	P62304	352	12	5	9	0.29175
			RUXG	P62308	400	3	6	6	0.0132271
			SF3A1	Q15459	268	2	3	3	0.11073
						188	2	5	0.366669
						223	1	2	0.22697
					275	2	12	14	0.024299
						115	1	2	0.305279
						131	1	1	0.102428
						217	3	7	0.354881
			SF3A2	Q15428	268	216	32	39	0.00811164
					275	216	11	15	0.101626
					543	42	5	8	0.0858644
					547	42	2	3	0.102222
					552	42		4	0.604644
					604	10		2	0.500215
					627	108	1	2	0.307783
			SF3A3	Q12874	280	69	32	52	0.0159875
					486	461	2	2	0.142862
					514	420	2	2	0.112037
			SF3B1	O75533	486	1292		8	0.437901
					543	1102	2	3	0.0758343
					556	1102	2	5	0.239393
					563	1102	2	2	0.00198859
			SF3B3	Q15393	604	1074		2	0.494343
					605	1074	6	7	0.00702291
			SF3B5	Q9BWJ5	486	82	1	1	0.391693
			SF3B6	Q9Y3B4	543	116	2	2	0.170463
					547	116		2	0.520271
					550	104	2	3	0.104777
						114	2	2	0.221958
					552	104	1	1	0.263596
						106	1	1	0.420498
						114		2	0.637021
					556	106	1	1	0.410323
			SNUT1	O43290	420	310	1	1	0.400594
			SPF30	O75940	563	165	1	1	0.170193
						177	6	6	0.00202199
					570	177	14	17	0.000105724
	SF3B3	Q15393	MBPMS2_Recombinant		787	176	2	2	0.100579
			PHF5A	Q7RTV0	137	13	17	21	0.00167682
						95	1	1	0.329932
			PRP4B	Q13523	542	685	1	1	0.111258
						737	10	14	0.00832172
					581	685	4	4	0.254827
						737	2	9	0.180502
			PRP8	Q6P2Q9	542	1955	2	2	0.0399656
					1015	29	1	1	0.149529
			PRPF3	O43395	296	103	1	2	0.023535
			SF3A3	Q12874	974	496	13	16	0.0109889
					1074	463		5	0.520855
						466	1	6	0.428282
			SF3B1	O75533	137	513	19	22	0.00967124
					965	1292	2	7	0.316977
			SF3B2	Q13435	1074	604		2	0.494343
						605	6	7	0.00702291
			SF3B5	Q9BWJ5	137	17	4	9	0.0624075
			SMU1	Q2TAY7	541	194		3	0.568935
			SNUT2	Q53GS9	296	73	1	2	0.364789
			SPF30	O75940	1191	191		2	0.486659
					1207	188	8	10	0.0167961
						191	4	6	0.00969618
	SF3B4	Q15427	DDX23	Q9BUQ8	180	251	1	2	0.325726
			SF3A2	Q15428	46	88	2	14	0.212396
						91	3	4	0.241433
					82	91	3	6	0.301997
						101	1	3	0.11404
						103	5	6	0.0947594
			SF3A3	Q12874	2	420	3	5	0.0687059
	SF3B5	Q9BWJ5	PHF5A	Q7RTV0	17	13	1	3	0.238415
			SF3B1	O75533	17	513	8	13	0.25905
					82	1292	8	9	0.00510986
			SF3B2	Q13435	82	486	1	1	0.391693
			SF3B3	Q15393	17	137	4	9	0.0624075
	SF3B6	Q9Y3B4	DHX15	O43143	104	3	1	2	0.328277
			LSM2	Q9Y333	29	88	43	53	0.000208386
			PHF5A	Q7RTV0	41	108	1	1	0.243385
			PRPF3	O43395	7	205	2	4	0.0550438
					29	294	65	84	0.00317265
					41	282	5	5	0.0354093
			SF3A1	Q15459	116	2		2	0.454697
						55	2	2	0.197215
						80	2	2	0.0294628
			SF3A2	Q15428	100	10	1	2	0.0517418
					104	10	1	1	0.209543
					105	10	1	1	0.375967
					106	10	3	5	0.0482747
					116	10	12	19	0.0616558
						42	4	7	0.0615667
					125	10		2	0.53503
			SF3B1	O75533	7	430	29	43	0.0464312
						866	62	78	3.93923e-05
						946		3	0.473158
					41	430	5	5	0.0238946
						943	14	23	0.0779207
						946		3	0.436645
					105	413	6	9	0.0742532
					106	413	1	1	0.382731
					116	413	3	3	0.0734883
						430	11	13	0.00399336
					125	413	2	2	0.139589
			SF3B2	Q13435	104	550	2	3	0.104777
						552	1	1	0.263596
					106	552	1	1	0.420498
						556	1	1	0.410323
					114	550	2	2	0.221958
						552		2	0.637021
					116	543	2	2	0.170463
						547		2	0.520271
			SPF30	O75940	29	143	1	1	0.0212902
			U2AF2	P26368	7	329	3	8	0.300204
	SMD1	P62314	PRPF3	O43395	2	158	1	1	0.287878
			RSMB	P14678	2	1	5	7	0.207727
						5		2	0.535176
					41	5	3	5	0.203524
						8	2	3	0.179139
			SNRPA	P09012	41	122	1	1	0.373969
			SNUT1	O43290	44	758	2	2	0.138695
	SMD2	P62316	LC7L2	Q9Y383	6	29	1	1	0.38007
			LC7L3	O95232	6	60	1	1	0.262613
			PR40A	O75400	118	385	4	4	0.0527185
						386	2	3	0.00468809
			PRP4	O43172	118	2	1	1	0.152926
			PRP8	Q6P2Q9	118	1735	2	3	0.00213204
						2034	1	1	0.0563289
			PRPF3	O43395	6	65	4	5	0.083117
					51	475	4	4	0.329397
						495	26	35	0.014407
						506		2	0.655381
						509	3	3	0.286086
			RU17	P08621	79	27	3	5	0.249828
			RUXF	P62306	6	8	3	10	0.334971
					8	8	67	85	0.00406026
					18	8	1	1	0.0747766
			RUXG	P62308	8	3	1	1	0.319876
			SF3A1	Q15459	118	2	1	2	0.164662
			SF3A2	Q15428	6	10	1	2	0.348276
			SF3A3	Q12874	88	153		2	0.493463
			SNR27	Q8WVK2	8	119	2	2	0.0314336
			SNUT1	O43290	6	699	3	3	0.00371117
						705		2	0.567963
					8	699	1	2	0.329021
					18	701	5	9	0.0683701
					51	758	2	2	0.0889762
						775	1	1	0.153661
						800	5	10	0.120104
					118	657	9	16	0.092655
						662	8	12	0.0138878
						705	12	14	0.00479679
						719	4	4	0.0325206
			SRRT	Q9BXP5	6	442	1	1	0.261967
					118	208	1	2	0.396849
						442	1	2	0.24819
			U5S1	Q15029	6	352	4	4	0.101566
					8	352	3	3	0.0584212
	SMD3	P62318	RSMB	P14678	78	88	3	4	0.190606
					84	88	5	11	0.124976
					87	5	6	9	0.081715
						88		5	0.456375
			RU1C	P09234	78	52	1	1	0.387091
					84	52	3	4	0.119513
			RU2B	P08579	84	93	6	7	0.0340343
						101	2	6	0.228768
					87	101		2	0.449537
			U5S1	Q15029	87	421	3	3	0.00780434
	SMU1	Q2TAY7	ARGL1	Q9NWB6	210	249	2	5	0.281536
					439	232	1	2	0.342515
					509	232	4	6	0.0225944
			PRP6	O94906	340	667	1	1	0.318652
			PRP8	Q6P2Q9	107	1801	3	4	0.00572273
						1838	1	3	0.299818
						2108	2	2	0.096966
			RED	Q13123	107	198	6	7	8.15934e-05
						331	2	4	0.25016
			SF3B3	Q15393	194	541		3	0.568935
			SNUT1	O43290	337	414	1	1	0.367926
					379	414	2	3	0.0853727
	SNR27	Q8WVK2	SMD2	P62316	119	8	2	2	0.0314336
	SNR40	Q96DI7	MBPMS2_Recombinant		275	7	1	1	0.425478
			PRP19	Q9UMS4	1	122	1	1	0.365621
			PRP8	Q6P2Q9	131	50	1	2	0.368663
					286	29	2	2	0.0297819
					349	50	30	42	0.0202092
			RSMB	P14678	1	88	7	7	0.0030475
					8	88	4	4	0.0193668
					18	57	1	2	0.409644
						88	5	11	0.112861
			SF3A1	Q15459	275	533	9	12	0.119312
					322	499	1	2	0.212231
						533	6	7	0.0641609
					349	495		2	0.60555
						499	3	3	0.0189063
						533	2	4	0.23093
			SNUT2	Q53GS9	1	263	2	2	0.123845
						428	1	1	0.18272
						439	17	18	0.0114391
					6	439	2	2	0.206179
					8	439	3	7	0.112721
					18	358	1	1	0.389112
						439		2	0.640761
	SNRPA	P09012	NH2L1	P55769	27	107	1	1	0.387604
			PR40A	O75400	122	433	2	4	0.361159
					123	385	1	1	0.253943
						433	3	3	0.193088
			RSMB	P14678	122	50	1	2	0.327938
			SF3A3	Q12874	281	496	5	8	0.13132
			SMD1	P62314	122	41	1	1	0.373969
			ZN207	O43670	122	106		3	0.452557
	SNUT1	O43290	DDX23	Q9BUQ8	129	196	4	4	0.00888074
					175	2	1	1	0.322147
						175	1	3	0.407489
					183	175	1	1	0.168436
					684	642	3	4	0.0760793
						675	4	5	0.00214697
						686	4	7	0.071027
						715	1	4	0.191157
						770	6	8	0.0312
						780	2	5	0.345762
			NH2L1	P55769	309	2	1	3	0.31788
			PRP31	Q8WWY3	548	490	1	3	0.0774685
					662	373	3	4	0.314545
			PRP4B	Q13523	775	790	2	2	0.0816138
					780	738	35	37	1.45355e-06
					791	915	5	7	0.0545517
						1006	1	1	0.0605531
					800	738	4	6	0.0300696
						747		2	0.454379
						804	2	2	0.00187689
						915	2	2	0.0699206
			PRP6	O94906	175	334	3	5	0.196915
					214	395	2	8	0.113172
			PRP8	Q6P2Q9	297	1993	1	1	0.24269
					657	1344	29	36	0.00705576
						1735	83	95	3.19822e-05
						2031	5	5	0.0226942
						2034	3	3	0.0782475
						2049	3	7	0.0104156
					662	1344	103	117	8.31842e-05
						1735	13	19	0.0182454
						1866	32	41	0.0178863
						2031	11	13	0.148239
						2034	3	3	0.0546979
						2049	5	9	0.251712
					666	1344	53	55	1.45021e-05
						1735	4	4	0.0224921
						2031	1	1	0.0207944
						2034	7	7	0.133714
						2049	2	3	0.0213555
					678	1344	6	6	0.0198401
					699	1649	1	2	0.297246
					705	1735	6	7	0.034137
					719	1735	20	24	0.0146041
					757	1859	7	7	0.0160278
			PRPF3	O43395	775	495	13	16	4.79233e-05
					780	495	9	10	0.0212983
					791	495	2	3	0.0650748
						509	8	8	0.00304878
					800	495	10	12	2.87516e-06
						509	5	8	0.138241
						519	1	1	0.0387256
			RBM25	P49756	188	777	2	2	0.168881
					214	739	1	1	0.293255
			SF3B1	O75533	310	1071		2	0.503435
			SF3B2	Q13435	310	420	1	1	0.400594
			SMD1	P62314	758	44	2	2	0.138695
			SMD2	P62316	657	118	9	16	0.092655
					662	118	8	12	0.0138878
					699	6	3	3	0.00371117
						8	1	2	0.329021
					701	18	5	9	0.0683701
					705	6		2	0.567963
						118	12	14	0.00479679
					719	118	4	4	0.0325206
					758	51	2	2	0.0889762
					775	51	1	1	0.153661
					800	51	5	10	0.120104
			SMU1	Q2TAY7	414	337	1	1	0.367926
						379	2	3	0.0853727
			U520	O75643	11	557	1	1	0.0989835
					277	1595	5	5	0.011987
						1603	1	2	0.294622
					302	1421	1	2	0.0290558
						1595	10	14	0.154548
						1603	9	11	0.128333
					309	1595	4	4	0.0274849
					310	349	7	8	0.000715324
						1404	1	1	0.40688
						1421	1	1	0.0992943
						1595	7	9	0.0665502
						1603	16	22	0.0107108
					329	1595	3	3	0.0253058
						1603	2	3	0.292033
					336	1556	1	1	0.0812764
						1595	22	32	0.00496769
						1603	15	22	0.198324
					414	2072	6	9	0.0562211
					454	469	2	2	0.0213233
						1874	2	4	0.30447
						1878		4	0.441785
						2072	1	1	0.000669507
					505	469	1	3	0.386982
						479		2	0.568865
						1567	16	33	0.0739636
						1610	6	12	0.172869
					524	487	17	17	0.0126169
						557	5	5	0.0103778
						671	5	6	0.0382522
						944	1	2	0.248729
					530	487	3	7	0.207043
						944	10	15	0.127752
					531	426	2	2	0.138248
						451	1	3	0.318815
						487	12	14	0.00106022
						671	18	22	0.0555337
						944	10	11	0.0174195
					548	451	3	3	0.010761
						453	2	2	0.096441
					662	60	6	8	0.0758939
					666	60	14	27	0.0299505
					684	14	1	4	0.0949087
	SNUT2	Q53GS9	PRP6	O94906	405	189		2	0.555959
						242	7	9	0.00828105
					434	125	3	7	0.284597
						137	2	3	0.195065
					439	130	1	4	0.0684657
					459	130	3	8	0.0181744
						137	3	3	0.218754
			PRP8	Q6P2Q9	508	721		2	0.564176
						744	3	5	0.222823
						746	5	6	0.00196262
						774	4	4	0.170312
						785	1	1	0.21778
						983	26	34	0.0339466
						1131		2	0.575681
						1132	2	3	0.0190866
			SF3A1	Q15459	359	486	2	2	0.0383565
					434	486	6	9	0.0413272
						487	1	1	0.380122
			SF3B3	Q15393	73	296	1	2	0.364789
			SNR40	Q96DI7	263	1	2	2	0.123845
					358	18	1	1	0.389112
					428	1	1	1	0.18272
					439	1	17	18	0.0114391
						6	2	2	0.206179
						8	3	7	0.112721
						18		2	0.640761
			U520	O75643	91	284	1	5	0.205589
			U5S1	Q15029	308	95	1	2	0.236524
					309	646	35	37	5.4916e-05
	SPF27	O75934	PRP19	Q9UMS4	168	244	2	3	0.00760844
	SPF30	O75940	HNRPC	P07910	191	157	1	1	0.427521
			LSM2	Q9Y333	142	88	3	3	0.178237
					143	94	2	2	0.0762355
			LSM6	P62312	143	13	2	4	0.0422549
			PHF5A	Q7RTV0	219	73	1	1	0.0631009
			PPIH	O43447	132	53	1	1	0.00281507
			PRP4	O43172	13	216	3	3	0.0539657
			PRPF3	O43395	7	345	3	3	0.0514893
						376	8	8	0.00223236
						626	1	1	0.294982
					13	376	9	13	0.0835961
					37	350	11	11	0.00176967
					132	649		2	0.579648
			ROA1	P09651	7	3	1	2	0.183617
			SF3A1	Q15459	132	2	2	2	0.160667
			SF3B1	O75533	165	1014	2	5	0.350721
					175	1014	1	1	0.115402
			SF3B2	Q13435	165	563	1	1	0.170193
					177	563	6	6	0.00202199
						570	14	17	0.000105724
			SF3B3	Q15393	188	1207	8	10	0.0167961
					191	1191		2	0.486659
						1207	4	6	0.00969618
			SF3B6	Q9Y3B4	143	29	1	1	0.0212902
	SRRM2	Q9UQ35	PRPF3	O43395	1607	495	1	1	0.433413
			RSRC2	Q7L4I2	228	53	2	5	0.102731
			U520	O75643	131	349	1	1	0.229206
			ZCH18	Q86VM9	1681	761	2	4	0.137831
	SRRT	Q9BXP5	DDX23	Q9BUQ8	712	596	3	3	0.044058
			MBPMS2_Recombinant		286	43	1	3	0.422968
						47	1	2	0.0791757
						176	4	9	0.174571
[truncated: 5,197 more rows]

## Sheet: B-like_CXMS-TOP100
Data S1. Protein-protein crosslinks identified in human dimeric cross-exon B-like complexes. Crosslinks identified by pLink 2.3.9 for the 100 most abundant proteins according to iBAQ and filtered at FDR 1 and 5% are shown. The number of CSMs (crosslinked peptide spectrum matches) and the best score are indicated for each crosslinked peptide. Crosslinks supported by a single CSM are not included i…
							FDR 1%	FDR 5%
XL_type	Protein 1	UniProt1	Protein 2	UniProt2	Residue1	Residue2	CSMs	CSMs	Scoremin
inter	AGGF1	Q8N302	SF3B2	Q13435	440	556	3	3	0.0523154
					539	604	3	6	0.00829223
						605	4	5	0.0188769
					540	602	2	2	0.0464485
						604	5	5	0.00776141
			SPF30	O75940	580	165	5	9	0.287782
	BUB3	O43684	SRS11	Q05519	2	459	2	2	0.239535
	BUD31	P41223	PRP8	Q6P2Q9	125	50	3	5	0.0800601
	DDX23	Q9BUQ8	DDX42	Q86XP3	245	137		2	0.61596
			PRP8	Q6P2Q9	204	2249	9	16	0.0210782
					259	278		2	0.498831
						1290	5	7	0.0525908
					260	1290		2	0.143915
					382	162	6	27	0.00691015
					634	162		2	0.317301
					715	1306		2	0.387402
					770	1306		2	0.525219
			RUXE	P62304	596	12	6	12	0.189071
			SNUT1	O43290	654	684	5	10	0.0110955
					686	684	13	13	0.0502227
					743	684		2	0.62517
			SNUT2	Q53GS9	8	1		3	0.51743
			U520	O75643	251	14	8	12	0.000424862
					634	14	2	3	0.269578
			U5S1	Q15029	114	244		2	0.370206
						694		2	0.52927
					152	684		2	0.124181
	DDX42	Q86XP3	DDX23	Q9BUQ8	137	245		2	0.61596
			SF3B3	Q15393	50	26		2	0.626004
						296	3	3	0.0873141
	DHX15	O43143	SF3B1	O75533	608	700	5	9	0.0140792
	LC7L2	Q9Y383	SRSF7	Q16629	29	70		2	0.569709
					61	24	4	9	0.191111
	LC7L3	O95232	SF3B2	Q13435	151	403		5	0.682038
			SRSF7	Q16629	60	70	5	7	0.0349039
	LSM2	Q9Y333	PRPF3	O43395	1	294	7	10	0.0309777
						300		2	0.391026
					8	294		2	0.50656
						300		2	0.311484
					13	282	4	4	0.0325656
					88	282	3	5	0.0178848
						289	4	8	0.155216
						294	10	19	0.143574
						298	7	18	0.323375
						300	8	14	0.102536
			SF3B6	Q9Y3B4	88	29	27	27	0.000321176
	LSM4	Q9Y4Z0	LSM7	Q9UK45	8	9		2	0.725165
			PRPF3	O43395	131	534	5	6	0.0432419
					138	519	2	2	0.0355232
			U2AF2	P26368	80	85		2	0.714307
	LSM6	P62312	PRPF3	O43395	5	328		3	0.374778
						332	9	15	0.0813182
						337	25	26	0.0019155
	LSM7	Q9UK45	LSM4	Q9Y4Z0	9	8		2	0.725165
			PRP6	O94906	21	667	2	3	0.239528
			PRPF3	O43395	4	345	3	7	0.0541995
					6	334	3	3	0.0630625
						345	5	8	0.0107193
					7	345	3	3	0.0439575
					8	345	18	19	0.00507647
					9	345	3	5	0.0538219
	MFAP1	P55081	PRP8	Q6P2Q9	238	2293	4	6	0.298746
					242	2293	4	4	0.00404259
					381	606		3	0.583231
			U520	O75643	250	1142	2	3	0.0475593
						1145	2	2	0.274168
	MSTMBPMS2nc_Recombinant	P0AEX9-r	ROA1	P09651	2	3	3	3	0.0339686
						350	8	9	0.0115252
					15	350	2	6	0.296988
					116	350		4	0.19663
					133	3		3	0.44226
					287	350		4	0.451099
					376	350		2	0.673129
					437	350		2	0.116685
					460	3		3	0.17678
						350		2	0.640143
			RSMB	P14678	2	50	4	4	0.00383696
			SRRT	Q9BXP5	2	286		5	0.279859
					116	286	10	11	0.0079783
					193	286	9	18	0.220547
					376	286	3	6	0.267138
					520	286	6	9	0.0651417
	NCBP1	Q09161	NCBP2	P52298	17	34		2	0.229187
					20	7	2	4	0.22068
					67	7	5	6	0.0930846
					327	7	3	8	0.141703
					607	67		5	0.283901
						68	17	19	0.00087818
					654	67		2	0.714878
					657	38	8	9	0.0063627
			ZCH18	Q86VM9	241	328		3	0.482878
			ZMAT2	Q96NC0	684	103		2	0.318892
	NCBP2	P52298	NCBP1	Q09161	7	20	2	4	0.22068
						67	5	6	0.0930846
						327	3	8	0.141703
					34	17		2	0.229187
					38	657	8	9	0.0063627
					67	607		5	0.283901
						654		2	0.714878
					68	607	17	19	0.00087818
			SRRT	Q9BXP5	78	710		2	0.461583
						712	4	5	0.00025005
			SRSF1	Q07955	7	165	2	2	0.00840082
	NH2L1	P55769	PRP6	O94906	107	835	2	5	0.236241
			SF3A1	Q15459	86	424		4	0.455186
	PHF5A	Q7RTV0	SF3B1	O75533	13	513	4	5	0.0653063
						554		2	0.534049
					25	1067		2	0.332081
					108	946	7	9	0.00143825
			SF3B3	Q15393	13	137	2	3	0.112282
			SF3B5	Q9BWJ5	13	17		2	0.582312
			SF3B6	Q9Y3B4	108	7		2	0.355989
			SPF30	O75940	73	219	16	17	0.00161304
	PP1R8	Q12972	PR38B	Q5VTL8	193	469		2	0.607021
	PPIH	O43447	PRP4	O43172	53	27	2	2	0.106149
					153	159		4	0.330416
			PRP6	O94906	53	1	4	6	0.233857
						3	12	16	9.77128e-05
						53		2	0.518131
			PRP8	Q6P2Q9	53	705	2	3	0.215018
			SF3A1	Q15459	53	2	2	3	0.360137
						449	7	9	0.0663331
					101	499	3	8	0.0424667
						533		4	0.21031
					164	533		4	0.364396
					166	533	2	4	0.191841
			WBP4	O75554	164	60	2	3	0.282523
						63	2	2	0.00917478
					166	56		2	0.18773
						60	2	8	0.371185
						63	4	4	0.00872197
	PR38A	Q8NAV1	PR40A	O75400	167	813		2	0.794705
			ZMAT2	Q96NC0	7	45	3	12	0.169816
						102		2	0.242723
					50	132		2	0.344204
	PR38B	Q5VTL8	PP1R8	Q12972	469	193		2	0.607021
	PR40A	O75400	PR38A	Q8NAV1	813	167		2	0.794705
			RBM25	P49756	524	453	3	3	0.0152725
					596	477		3	0.142248
	PRP31	Q8WWY3	PRP4B	Q13523	471	685	3	3	0.125233
			PRP6	O94906	53	883	2	4	0.0443745
						938		5	0.642791
					117	883		2	0.487493
					150	242	8	16	0.121979
					257	271		2	0.108274
					401	324		2	0.100706
					417	324		2	0.290354
					422	324	2	3	0.200635
					470	408	25	35	5.72593e-06
					471	408	36	44	0.00143561
					490	408		4	0.431511
			PRP8	Q6P2Q9	373	853		2	0.355496
						1505	7	7	0.0134552
						1866		2	0.231532
					417	847	2	6	0.276706
						853	3	4	0.0943946
						1831	5	7	0.132823
					422	892	2	2	0.0874169
						1831		2	0.417962
					430	892	2	2	0.012139
			SF3A1	Q15459	338	449	5	9	0.0793625
					341	449	22	31	0.00259017
			TXN4A	P83876	338	51	10	17	0.0448536
					341	53	13	14	0.00172588
	PRP4	O43172	PPIH	O43447	27	53	2	2	0.106149
					159	153		4	0.330416
			PRP6	O94906	109	1		2	0.367559
					216	737	4	7	0.000749219
					486	768		2	0.520815
						772	6	12	0.16967
			PRPF3	O43395	200	376	4	6	0.0711855
					216	361	4	6	0.216127
					284	407	5	9	0.0123749
			SF3A1	Q15459	109	449	2	4	0.066436
					146	419		4	0.58783
						424	5	6	0.00260961
					149	419	3	22	0.0819585
						424	7	8	0.0509237
					150	419		5	0.484815
						424	4	7	0.249626
					157	419		2	0.174462
					159	391		5	0.519261
						399	5	6	0.0228985
					175	391	5	14	0.0999455
			SF3A2	Q15428	15	118	3	3	0.098424
					27	118	7	11	0.084238
			SNUT1	O43290	147	454		3	0.456827
					149	454		2	0.218727
			U520	O75643	15	1567	4	4	0.0122173
						1603	3	5	0.00298201
						1874	4	4	0.0597161
					53	944	3	5	0.0189284
	PRP4B	Q13523	PRP31	Q8WWY3	685	471	3	3	0.125233
			PRP6	O94906	626	451		5	0.384513
					659	408	2	3	0.00525096
					783	540	7	10	0.00482067
					942	835	2	2	0.270286
			PRP8	Q6P2Q9	505	2049	2	5	0.0166985
						2244	3	5	0.113902
			PRPF3	O43395	977	556	4	24	0.214389
						603	3	3	0.00974199
			SF3B3	Q15393	737	542	2	3	0.130194
			SNUT1	O43290	738	780	14	14	3.5948e-05
						800	2	5	0.279477
					804	800	2	4	0.175127
			ZCH18	Q86VM9	99	933		2	0.107523
						948	9	11	0.0277052
						952	10	14	0.00749185
					117	936	14	17	0.000156323
	PRP6	O94906	LSM7	Q9UK45	667	21	2	3	0.239528
			NH2L1	P55769	835	107	2	5	0.236241
			PPIH	O43447	1	53	4	6	0.233857
					3	53	12	16	9.77128e-05
					53	53		2	0.518131
			PRP31	Q8WWY3	242	150	8	16	0.121979
					271	257		2	0.108274
					324	401		2	0.100706
						417		2	0.290354
						422	2	3	0.200635
					408	470	25	35	5.72593e-06
						471	36	44	0.00143561
						490		4	0.431511
					883	53	2	4	0.0443745
						117		2	0.487493
					938	53		5	0.642791
			PRP4	O43172	1	109		2	0.367559
					737	216	4	7	0.000749219
					768	486		2	0.520815
					772	486	6	12	0.16967
			PRP4B	Q13523	408	659	2	3	0.00525096
					451	626		5	0.384513
					540	783	7	10	0.00482067
					835	942	2	2	0.270286
			PRP8	Q6P2Q9	110	666		3	0.417944
					137	666	3	10	0.0950273
						670	16	21	0.112708
					148	744		7	0.394414
					178	727	3	3	0.115661
					299	1838	4	6	0.0896848
					324	837	52	58	1.39809e-06
					334	1994	20	22	0.000158747
			PRPF3	O43395	772	625		4	0.648599
						626	5	9	0.000514562
						629	7	19	0.215345
			RED	Q13123	408	386	2	3	0.0456799
					667	386		2	0.652328
			SF3A1	Q15459	125	486	3	4	0.0901578
			SF3B2	Q13435	540	877	12	16	0.00665632
					573	877	3	3	0.139858
					574	877	5	6	0.0280139
					585	877	5	6	0.000708523
						891		3	0.533428
					606	870		2	0.337416
						877	6	6	0.0358505
					618	815	4	5	0.148704
					667	815	3	6	0.188102
						857	7	13	0.227599
					710	877	4	6	0.0268036
						894		2	0.610661
					772	877		10	0.31143
					869	877		2	0.651251
					917	877	2	2	0.0676766
						894	2	5	0.21837
			SNUT1	O43290	334	175		2	0.625113
					395	214	17	20	0.000208878
					451	548	2	5	0.126988
			SNUT2	Q53GS9	130	459	3	5	0.0497696
					178	405	2	2	0.153734
			U520	O75643	341	103	2	3	0.0173975
					395	103	14	15	0.00513396
						695	5	6	0.0827702
						696		3	0.528624
	PRP8	Q6P2Q9	BUD31	P41223	50	125	3	5	0.0800601
			DDX23	Q9BUQ8	162	382	6	27	0.00691015
						634		2	0.317301
					278	259		2	0.498831
					1290	259	5	7	0.0525908
						260		2	0.143915
					1306	715		2	0.387402
						770		2	0.525219
					2249	204	9	16	0.0210782
			MFAP1	P55081	606	381		3	0.583231
					2293	238	4	6	0.298746
						242	4	4	0.00404259
			PPIH	O43447	705	53	2	3	0.215018
			PRP31	Q8WWY3	847	417	2	6	0.276706
					853	373		2	0.355496
						417	3	4	0.0943946
					892	422	2	2	0.0874169
						430	2	2	0.012139
					1505	373	7	7	0.0134552
					1831	417	5	7	0.132823
						422		2	0.417962
					1866	373		2	0.231532
			PRP4B	Q13523	2049	505	2	5	0.0166985
					2244	505	3	5	0.113902
			PRP6	O94906	666	110		3	0.417944
						137	3	10	0.0950273
					670	137	16	21	0.112708
					727	178	3	3	0.115661
					744	148		7	0.394414
					837	324	52	58	1.39809e-06
					1838	299	4	6	0.0896848
					1994	334	20	22	0.000158747
			RUXE	P62304	2112	67		2	0.525666
			SF3A1	Q15459	36	499	3	4	0.058603
					666	486	14	32	0.00130826
						487		2	0.576493
					670	486	2	3	0.259821
			SMU1	Q2TAY7	1801	107	10	16	0.027037
			SNR40	Q96DI7	50	349	5	12	0.00114057
			SNUT1	O43290	162	129	6	23	0.145945
					606	109		2	0.446396
					1344	657	17	19	2.28714e-05
						662	26	31	0.00110704
						666	28	34	9.22116e-06
					1735	657	33	38	7.35811e-06
						662	3	3	0.135439
						719	4	11	0.20225
					1866	662	8	11	0.0376647
					1993	297	21	36	3.47013e-05
					2031	310		2	0.284074
					2034	662		2	0.00946617
					2049	662		3	0.362862
			SNUT2	Q53GS9	983	508	4	7	0.200617
					1144	141	2	3	0.173918
			TXN4A	P83876	774	51	3	3	0.0460721
			U520	O75643	1306	14	12	16	0.0404181
					1344	14	4	4	0.00996107
					1993	105	2	3	0.0203214
						147	2	6	0.206027
					1994	73	2	11	0.261135
					2031	177	3	6	0.0214327
					2034	177	11	11	0.00895188
					2049	60	10	11	0.0581982
						177	12	15	8.31468e-05
						729	6	8	0.031837
						1039	4	6	0.0794166
					2112	1006		4	0.593854
			U5S1	Q15029	218	405		3	0.325082
					366	359	21	27	0.0532978
			WBP4	O75554	2031	6	3	5	0.0272538
					2034	6	9	14	0.0295358
	PRPF3	O43395	LSM2	Q9Y333	282	13	4	4	0.0325656
						88	3	5	0.0178848
					289	88	4	8	0.155216
					294	1	7	10	0.0309777
						8		2	0.50656
						88	10	19	0.143574
					298	88	7	18	0.323375
					300	1		2	0.391026
						8		2	0.311484
						88	8	14	0.102536
			LSM4	Q9Y4Z0	519	138	2	2	0.0355232
					534	131	5	6	0.0432419
			LSM6	P62312	328	5		3	0.374778
					332	5	9	15	0.0813182
					337	5	25	26	0.0019155
			LSM7	Q9UK45	334	6	3	3	0.0630625
					345	4	3	7	0.0541995
						6	5	8	0.0107193
						7	3	3	0.0439575
						8	18	19	0.00507647
						9	3	5	0.0538219
			PRP4	O43172	361	216	4	6	0.216127
					376	200	4	6	0.0711855
					407	284	5	9	0.0123749
			PRP4B	Q13523	556	977	4	24	0.214389
					603	977	3	3	0.00974199
			PRP6	O94906	625	772		4	0.648599
					626	772	5	9	0.000514562
					629	772	7	19	0.215345
			RBM42	Q9BTD8	458	456	16	18	0.0148533
					475	456		2	0.402357
					495	472		3	0.536616
						476	5	14	0.0095479
			SF3B1	O75533	65	656	5	6	0.0529848
					202	430	2	3	0.131298
					205	430	2	2	0.0674913
						816	2	2	0.188986
					248	943	5	7	0.0860742
					282	943		4	0.211201
			SF3B2	Q13435	629	877	5	8	0.133371
			SF3B6	Q9Y3B4	205	7		2	0.1334
					294	29	31	40	0.0151013
			SNUT1	O43290	495	775		2	0.320913
						780	6	6	0.0270202
						791	2	2	0.159518
						800	14	14	3.66266e-05
					519	800	2	3	0.236765
			SPF30	O75940	345	7	4	5	0.0644413
					350	37	5	5	0.0053579
					376	7	3	3	0.00274351
						13	5	7	0.0457454
						47		2	0.72082
			SRRM2	Q9UQ35	495	1607		2	0.591619
			U2AF2	P26368	202	462		2	0.570325
					205	453	2	2	0.0606015
						462	7	8	0.00763082
			U520	O75643	458	440		2	0.466719
	PUF60	Q9UHX1	SF3B1	O75533	168	700		2	0.528933
					541	163	2	3	0.0110851
						213	4	5	0.0436216
						214	18	18	0.000316516
						240	5	7	0.0251435
						298	2	2	0.0926315
	RBM25	P49756	PR40A	O75400	453	524	3	3	0.0152725
					477	596		3	0.142248
			SNUT2	Q53GS9	241	421		2	0.629815
	RBM39	Q14498	SF3B1	O75533	291	656	13	13	0.00682815
						700	2	4	0.0201181
			SRSF1	Q07955	111	174		4	0.203946
						179	2	4	0.390318
					119	179		6	0.282967
					178	30	3	4	0.107916
						174	2	3	0.0994787
						179	2	12	0.158046
			SRSF7	Q16629	178	70	2	2	0.0546658
	RBM42	Q9BTD8	PRPF3	O43395	456	458	16	18	0.0148533
						475		2	0.402357
					472	495		3	0.536616
					476	495	5	14	0.0095479
			SMD2	P62316	349	88	8	10	0.0331516
					350	88	21	34	1.73654e-07
			SNUT1	O43290	420	736		2	0.635977
	RED	Q13123	PRP6	O94906	386	408	2	3	0.0456799
						667		2	0.652328
			SPF30	O75940	83	165		3	0.570339
	ROA0	Q13151	ROA1	P09651	176	113		2	0.349771
			ROA2	P22626	176	113	3	3	0.209239
	ROA1	P09651	MSTMBPMS2nc_Recombinant	P0AEX9-r	3	2	3	3	0.0339686
						133		3	0.44226
						460		3	0.17678
					350	2	8	9	0.0115252
						15	2	6	0.296988
						116		4	0.19663
						287		4	0.451099
						376		2	0.673129
						437		2	0.116685
						460		2	0.640143
			ROA0	Q13151	113	176		2	0.349771
			ROA2	P22626	78	46		2	0.333761
					105	104		3	0.374334
					106	120	2	2	0.137243
					350	104		3	0.395276
			RU1C	P09234	350	35		2	0.087201
			SRSF1	Q07955	350	30	6	7	0.0230016
						179		3	0.374866
			SRSF7	Q16629	350	24		4	0.344197
						70		2	0.672614
	ROA2	P22626	ROA0	Q13151	113	176	3	3	0.209239
			ROA1	P09651	46	78		2	0.333761
					104	105		3	0.374334
						350		3	0.395276
					120	106	2	2	0.137243
	RSMB	P14678	MSTMBPMS2nc_Recombinant	P0AEX9-r	50	2	4	4	0.00383696
			RU17	P08621	50	27	2	2	0.00108292
					54	27	2	12	0.328149
			RU1C	P09234	88	52	34	39	1.10872e-06
			RU2B	P08579	88	57	2	2	0.0375904
			RUXG	P62308	36	3	22	35	0.0115756
			SF3A2	Q15428	8	10	2	4	0.404005
			SF3B2	Q13435	36	400		2	0.496552
					57	320	5	5	0.182372
			SMD1	P62314	1	2	2	6	0.0966416
					5	41		6	0.457379
						86	2	5	0.252263
					8	41	16	36	0.0134336
						88		2	0.609958
			SMD2	P62316	50	79	2	4	0.152148
			SMD3	P62318	5	8		2	0.720248
						87	3	5	2.61355e-06
					8	87		5	0.598835
					32	78		2	0.607606
						84	3	4	0.315081
					36	8		2	0.462177
					88	78	20	26	0.0725569
						84	2	6	0.288989
						87		8	0.32748
			SNRPA	P09012	88	22		2	0.383136
			TOE1	Q96GM8	57	368	2	3	0.278522
	RSRC2	Q7L4I2	SRSF1	Q07955	209	165	2	4	0.104401
					248	165	2	3	0.0165396
	RU17	P08621	RSMB	P14678	27	50	2	2	0.00108292
						54	2	12	0.328149
			RUXE	P62304	27	67	39	53	8.55488e-06
			SRSF1	Q07955	162	165	5	6	0.00116009
						174	2	3	0.101097
						179		4	0.43892
					168	38		4	0.13948
			SRSF7	Q16629	162	70		2	0.401398
					168	24	3	3	0.195853
						70		2	0.479477
	RU1C	P09234	ROA1	P09651	35	350		2	0.087201
			RSMB	P14678	52	88	34	39	1.10872e-06
			SMD3	P62318	52	78	72	94	0.00126924
	RU2A	P09661	RU2B	P08579	30	111	2	3	0.0484283
			SF3A1	Q15459	172	2		3	0.384391
					193	188	4	4	0.0331606
					205	2	5	5	0.0236435
						223	3	5	0.18259
					221	2	3	4	0.182443
						188	3	5	0.331054
						223	2	3	0.224577
			SF3A3	Q12874	56	64		2	0.324389
						69	4	7	0.130521
						97	2	3	0.00643383
					179	64		2	0.127691
			SF3B1	O75533	193	175		3	0.412267
			SF3B2	Q13435	179	280	2	3	0.0395822
					193	280	5	5	0.0270244
					221	280		2	0.469771
	RU2B	P08579	RSMB	P14678	57	88	2	2	0.0375904
			RU2A	P09661	111	30	2	3	0.0484283
			SF3A3	Q12874	224	496	2	3	0.239719
			SF3B2	Q13435	111	352		2	0.588864
					211	275	4	4	0.0615691
			SMD3	P62318	57	78	2	4	0.173185
					93	78	3	9	0.128972
						84	10	16	0.00353835
					101	31	2	3	0.371262
						84	2	2	0.0411638
	RUXE	P62304	DDX23	Q9BUQ8	12	596	6	12	0.189071
			PRP8	Q6P2Q9	67	2112		2	0.525666
			RU17	P08621	67	27	39	53	8.55488e-06
			RUXG	P62308	12	3	5	7	0.0954582
						10	2	8	0.0351059
						11	8	11	0.0229825
						15	9	23	0.0509973
						16	7	9	0.051322
			SF3B2	Q13435	12	352	2	3	0.165615
			TOE1	Q96GM8	67	74	4	4	0.00645856
	RUXF	P62306	SMD2	P62316	8	6	6	15	0.0830988
						8	24	40	0.000967952
						18	2	3	0.0188689
	RUXG	P62308	RSMB	P14678	3	36	22	35	0.0115756
			RUXE	P62304	3	12	5	7	0.0954582
					10	12	2	8	0.0351059
					11	12	8	11	0.0229825
					15	12	9	23	0.0509973
					16	12	7	9	0.051322
			SF3B2	Q13435	3	400	2	7	0.192242
						403		2	0.32627
					16	352		2	0.426009
			SMD3	P62318	11	31	27	37	0.00979102
	SF3A1	Q15459	NH2L1	P55769	424	86		4	0.455186
			PPIH	O43447	2	53	2	3	0.360137
					449	53	7	9	0.0663331
					499	101	3	8	0.0424667
					533	101		4	0.21031
						164		4	0.364396
						166	2	4	0.191841
			PRP31	Q8WWY3	449	338	5	9	0.0793625
						341	22	31	0.00259017
			PRP4	O43172	391	159		5	0.519261
						175	5	14	0.0999455
					399	159	5	6	0.0228985
					419	146		4	0.58783
						149	3	22	0.0819585
						150		5	0.484815
						157		2	0.174462
					424	146	5	6	0.00260961
						149	7	8	0.0509237
						150	4	7	0.249626
					449	109	2	4	0.066436
			PRP6	O94906	486	125	3	4	0.0901578
			PRP8	Q6P2Q9	486	666	14	32	0.00130826
						670	2	3	0.259821
					487	666		2	0.576493
					499	36	3	4	0.058603
			RU2A	P09661	2	172		3	0.384391
						205	5	5	0.0236435
						221	3	4	0.182443
					188	193	4	4	0.0331606
						221	3	5	0.331054
					223	205	3	5	0.18259
						221	2	3	0.224577
			SF3A2	Q15428	259	101		3	0.44547
					264	190	4	5	0.0940276
			SF3A3	Q12874	2	219		3	0.387007
						291		2	0.190331
					131	201		2	0.109918
						219	2	8	0.325609
					188	89	9	25	0.14703
						92		3	0.554351
					251	29	6	13	0.00752814
					258	29	18	23	0.0114337
					259	29	2	3	0.195051
			SF3B1	O75533	2	413	7	7	0.0941709
			SF3B2	Q13435	2	275	3	4	0.186744
					217	275	6	9	0.139871
			SNR40	Q96DI7	495	349		2	0.423236
					499	349		2	0.62847
	SF3A2	Q15428	PRP4	O43172	118	15	3	3	0.098424
						27	7	11	0.084238
			RSMB	P14678	10	8	2	4	0.404005
			SF3A1	Q15459	101	259		3	0.44547
					190	264	4	5	0.0940276
			SF3A3	Q12874	91	390	9	14	0.0320228
			SF3B1	O75533	10	454	6	9	0.0709287
			SF3B2	Q13435	10	604		2	0.45516
					42	543		2	0.473976
					108	627		2	0.519218
					216	268	7	11	0.00266086
			SF3B4	Q15427	88	46	13	22	0.0482425
					91	82		2	0.721999
			SF3B6	Q9Y3B4	10	105	3	4	0.0160941
						106	3	4	0.0280807
						116	15	25	0.0160811
						125		3	0.155643
			SMD2	P62316	10	8	2	3	0.166591
						18		3	0.592696
			SUGP1	Q8IWZ8	91	13	2	3	0.308156
	SF3A3	Q12874	RU2A	P09661	64	56		2	0.324389
						179		2	0.127691
					69	56	4	7	0.130521
					97	56	2	3	0.00643383
			RU2B	P08579	496	224	2	3	0.239719
			SF3A1	Q15459	29	251	6	13	0.00752814
						258	18	23	0.0114337
						259	2	3	0.195051
					89	188	9	25	0.14703
					92	188		3	0.554351
					201	131		2	0.109918
					219	2		3	0.387007
						131	2	8	0.325609
					291	2		2	0.190331
			SF3A2	Q15428	390	91	9	14	0.0320228
			SF3B2	Q13435	64	280		2	0.579685
					69	280	22	40	0.0161749
			SF3B3	Q15393	463	1074		7	0.453236
					466	1074		2	0.349722
					496	974	3	9	0.00838559
			SMD1	P62314	148	44		3	0.501508
			SMD2	P62316	153	71	8	12	0.0113698
						118	2	2	0.0611004
			SUGP1	Q8IWZ8	463	53		3	0.311549
	SF3B1	O75533	DHX15	O43143	700	608	5	9	0.0140792
			PHF5A	Q7RTV0	513	13	4	5	0.0653063
					554	13		2	0.534049
					946	108	7	9	0.00143825
					1067	25		2	0.332081
			PRPF3	O43395	430	202	2	3	0.131298
						205	2	2	0.0674913
					656	65	5	6	0.0529848
					816	205	2	2	0.188986
					943	248	5	7	0.0860742
						282		4	0.211201
			PUF60	Q9UHX1	163	541	2	3	0.0110851
					213	541	4	5	0.0436216
					214	541	18	18	0.000316516
					240	541	5	7	0.0251435
					298	541	2	2	0.0926315
					700	168		2	0.528933
			RBM39	Q14498	656	291	13	13	0.00682815
					700	291	2	4	0.0201181
			RU2A	P09661	175	193		3	0.412267
			SF3A1	Q15459	413	2	7	7	0.0941709
			SF3A2	Q15428	454	10	6	9	0.0709287
			SF3B2	Q13435	1025	556		2	0.584173
					1292	486		3	0.365601
			SF3B3	Q15393	513	137	5	6	0.0592635
					1292	965		5	0.00717473
			SF3B5	Q9BWJ5	513	17	2	5	0.130402
					602	17		2	0.707015
					1292	82		5	0.34254
			SF3B6	Q9Y3B4	413	29	7	9	0.0339778
						116		2	0.40092
					430	7	8	16	0.0785937
						116	3	5	0.113365
					454	114		2	0.592831
						116	2	5	0.275456
					866	7	12	17	0.00287811
					943	41	8	18	0.0622439
					946	41	2	5	0.249661
			U2AF2	P26368	214	453	2	4	0.163622
					240	453		3	0.57994
					298	453		2	0.0476123
					430	462		2	0.145562
					656	431		2	0.239663
						462	6	7	0.0114415
					700	329	3	5	0.0927441
					866	329	2	2	0.0116059
	SF3B2	Q13435	AGGF1	Q8N302	556	440	3	3	0.0523154
					602	540	2	2	0.0464485
					604	539	3	6	0.00829223
						540	5	5	0.00776141
					605	539	4	5	0.0188769
			LC7L3	O95232	403	151		5	0.682038
			PRP6	O94906	815	618	4	5	0.148704
						667	3	6	0.188102
					857	667	7	13	0.227599
					870	606		2	0.337416
					877	540	12	16	0.00665632
						573	3	3	0.139858
						574	5	6	0.0280139
						585	5	6	0.000708523
						606	6	6	0.0358505
						710	4	6	0.0268036
						772		10	0.31143
						869		2	0.651251
						917	2	2	0.0676766
					891	585		3	0.533428
					894	710		2	0.610661
						917	2	5	0.21837
			PRPF3	O43395	877	629	5	8	0.133371
			RSMB	P14678	320	57	5	5	0.182372
					400	36		2	0.496552
			RU2A	P09661	280	179	2	3	0.0395822
						193	5	5	0.0270244
						221		2	0.469771
			RU2B	P08579	275	211	4	4	0.0615691
					352	111		2	0.588864
			RUXE	P62304	352	12	2	3	0.165615
			RUXG	P62308	352	16		2	0.426009
					400	3	2	7	0.192242
					403	3		2	0.32627
			SF3A1	Q15459	275	2	3	4	0.186744
						217	6	9	0.139871
			SF3A2	Q15428	268	216	7	11	0.00266086
					543	42		2	0.473976
					604	10		2	0.45516
					627	108		2	0.519218
			SF3A3	Q12874	280	64		2	0.579685
						69	22	40	0.0161749
			SF3B1	O75533	486	1292		3	0.365601
					556	1025		2	0.584173
			SF3B3	Q15393	605	1074	2	3	0.109719
			SF3B6	Q9Y3B4	550	114		2	0.197212
					556	100		2	0.721403
			SMD3	P62318	352	31	9	14	0.150017
			SPF30	O75940	570	177		2	0.056692
	SF3B3	Q15393	DDX42	Q86XP3	26	50		2	0.626004
					296	50	3	3	0.0873141
			PHF5A	Q7RTV0	137	13	2	3	0.112282
			PRP4B	Q13523	542	737	2	3	0.130194
			SF3A3	Q12874	974	496	3	9	0.00838559
					1074	463		7	0.453236
						466		2	0.349722
			SF3B1	O75533	137	513	5	6	0.0592635
					965	1292		5	0.00717473
			SF3B2	Q13435	1074	605	2	3	0.109719
			SF3B5	Q9BWJ5	137	17	14	25	0.00841024
			SMU1	Q2TAY7	542	247		4	0.0777269
			SPF30	O75940	1189	219	2	2	0.304035
	SF3B4	Q15427	SF3A2	Q15428	46	88	13	22	0.0482425
					82	91		2	0.721999
	SF3B5	Q9BWJ5	PHF5A	Q7RTV0	17	13		2	0.582312
			SF3B1	O75533	17	513	2	5	0.130402
						602		2	0.707015
					82	1292		5	0.34254
			SF3B3	Q15393	17	137	14	25	0.00841024
	SF3B6	Q9Y3B4	LSM2	Q9Y333	29	88	27	27	0.000321176
			PHF5A	Q7RTV0	7	108		2	0.355989
			PRPF3	O43395	7	205		2	0.1334
					29	294	31	40	0.0151013
			SF3A2	Q15428	105	10	3	4	0.0160941
					106	10	3	4	0.0280807
					116	10	15	25	0.0160811
					125	10		3	0.155643
			SF3B1	O75533	7	430	8	16	0.0785937
						866	12	17	0.00287811
					29	413	7	9	0.0339778
					41	943	8	18	0.0622439
						946	2	5	0.249661
					114	454		2	0.592831
					116	413		2	0.40092
						430	3	5	0.113365
						454	2	5	0.275456
			SF3B2	Q13435	100	556		2	0.721403
					114	550		2	0.197212
	SMD1	P62314	RSMB	P14678	2	1	2	6	0.0966416
					41	5		6	0.457379
						8	16	36	0.0134336
					86	5	2	5	0.252263
					88	8		2	0.609958
			SF3A3	Q12874	44	148		3	0.501508
			SMD2	P62316	1	8	2	5	0.0320271
					86	6		4	0.195062
						8	3	5	0.0257498
						18		11	0.482963
			SRSF5	Q13243	86	36		2	0.690924
			U520	O75643	86	1883	2	3	0.302187
	SMD2	P62316	RBM42	Q9BTD8	88	349	8	10	0.0331516
						350	21	34	1.73654e-07
			RSMB	P14678	79	50	2	4	0.152148
			RUXF	P62306	6	8	6	15	0.0830988
					8	8	24	40	0.000967952
					18	8	2	3	0.0188689
			SF3A2	Q15428	8	10	2	3	0.166591
					18	10		3	0.592696
			SF3A3	Q12874	71	153	8	12	0.0113698
					118	153	2	2	0.0611004
			SMD1	P62314	6	86		4	0.195062
					8	1	2	5	0.0320271
						86	3	5	0.0257498
					18	86		11	0.482963
			SNUT1	O43290	71	757		2	0.0606112
					118	657		2	0.343178
			SRRT	Q9BXP5	118	208		2	0.28099
						442	3	4	0.263748
	SMD3	P62318	RSMB	P14678	8	5		2	0.720248
						36		2	0.462177
					78	32		2	0.607606
						88	20	26	0.0725569
					84	32	3	4	0.315081
						88	2	6	0.288989
					87	5	3	5	2.61355e-06
						8		5	0.598835
						88		8	0.32748
			RU1C	P09234	78	52	72	94	0.00126924
			RU2B	P08579	31	101	2	3	0.371262
					78	57	2	4	0.173185
						93	3	9	0.128972
					84	93	10	16	0.00353835
						101	2	2	0.0411638
			RUXG	P62308	31	11	27	37	0.00979102
			SF3B2	Q13435	31	352	9	14	0.150017
	SMU1	Q2TAY7	PRP8	Q6P2Q9	107	1801	10	16	0.027037
			SF3B3	Q15393	247	542		4	0.0777269
			SNUT1	O43290	337	414		2	0.254609
					379	414	3	7	0.0407393
			U520	O75643	308	971	12	17	0.0177425
						975	3	4	0.0206902
						1544		2	0.535542
						1552	10	19	0.00808385
						1715	4	8	0.218903
	SNR40	Q96DI7	PRP8	Q6P2Q9	349	50	5	12	0.00114057
			SF3A1	Q15459	349	495		2	0.423236
						499		2	0.62847
			SNUT2	Q53GS9	1	439		2	0.257703
	SNRPA	P09012	RSMB	P14678	22	88		2	0.383136
	SNUT1	O43290	DDX23	Q9BUQ8	684	654	5	10	0.0110955
						686	13	13	0.0502227
						743		2	0.62517
			PRP4	O43172	454	147		3	0.456827
						149		2	0.218727
			PRP4B	Q13523	780	738	14	14	3.5948e-05
					800	738	2	5	0.279477
						804	2	4	0.175127
			PRP6	O94906	175	334		2	0.625113
					214	395	17	20	0.000208878
					548	451	2	5	0.126988
			PRP8	Q6P2Q9	109	606		2	0.446396
					129	162	6	23	0.145945
					297	1993	21	36	3.47013e-05
					310	2031		2	0.284074
					657	1344	17	19	2.28714e-05
						1735	33	38	7.35811e-06
					662	1344	26	31	0.00110704
						1735	3	3	0.135439
						1866	8	11	0.0376647
						2034		2	0.00946617
						2049		3	0.362862
					666	1344	28	34	9.22116e-06
					719	1735	4	11	0.20225
			PRPF3	O43395	775	495		2	0.320913
					780	495	6	6	0.0270202
					791	495	2	2	0.159518
					800	495	14	14	3.66266e-05
						519	2	3	0.236765
			RBM42	Q9BTD8	736	420		2	0.635977
			SMD2	P62316	657	118		2	0.343178
					757	71		2	0.0606112
			SMU1	Q2TAY7	414	337		2	0.254609
						379	3	7	0.0407393
			U520	O75643	11	1172		3	0.413627
					302	349		2	0.286755
						1603		2	0.379827
					309	349	2	2	0.12088
					310	349	2	2	0.0809551
					336	1595	4	5	0.17378
						1603	2	5	0.11135
					414	2072	3	3	0.0658732
					505	1567	3	4	0.276741
						1874		2	0.453533
					524	487	7	8	0.0130342
					530	487	4	8	0.0293401
						944	4	10	0.098889
					531	487	4	7	0.0512276
						671	12	18	0.00284802
						944	8	15	0.0431452
					662	60	3	4	0.0135968
					666	60	16	20	0.00565002
					684	14	3	5	0.0576607
			UBL5	Q9BZL1	129	29	5	7	0.003858
					147	1		2	0.00805048
	SNUT2	Q53GS9	DDX23	Q9BUQ8	1	8		3	0.51743
			PRP6	O94906	405	178	2	2	0.153734
					459	130	3	5	0.0497696
			PRP8	Q6P2Q9	141	1144	2	3	0.173918
					508	983	4	7	0.200617
			RBM25	P49756	421	241		2	0.629815
			SNR40	Q96DI7	439	1		2	0.257703
			U5S1	Q15029	308	609		3	0.388039
					309	646	7	7	0.000492069
	SPF30	O75940	AGGF1	Q8N302	165	580	5	9	0.287782
			PHF5A	Q7RTV0	219	73	16	17	0.00161304
			PRPF3	O43395	7	345	4	5	0.0644413
						376	3	3	0.00274351
					13	376	5	7	0.0457454
					37	350	5	5	0.0053579
					47	376		2	0.72082
			RED	Q13123	165	83		3	0.570339
			SF3B2	Q13435	177	570		2	0.056692
			SF3B3	Q15393	219	1189	2	2	0.304035
	SRRM2	Q9UQ35	PRPF3	O43395	1607	495		2	0.591619
	SRRT	Q9BXP5	MSTMBPMS2nc_Recombinant	P0AEX9-r	286	2		5	0.279859
						116	10	11	0.0079783
						193	9	18	0.220547
						376	3	6	0.267138
						520	6	9	0.0651417
			NCBP2	P52298	710	78		2	0.461583
					712	78	4	5	0.00025005
			SMD2	P62316	208	118		2	0.28099
					442	118	3	4	0.263748
			U2AF2	P26368	476	453	2	2	0.115129
			ZCH18	Q86VM9	442	229	3	5	0.0189796
					730	188		2	0.260027
	SRS11	Q05519	BUB3	O43684	459	2	2	2	0.239535
	SRSF1	Q07955	NCBP2	P52298	165	7	2	2	0.00840082
			RBM39	Q14498	30	178	3	4	0.107916
					174	111		4	0.203946
						178	2	3	0.0994787
					179	111	2	4	0.390318
						119		6	0.282967
						178	2	12	0.158046
			ROA1	P09651	30	350	6	7	0.0230016
					179	350		3	0.374866
			RSRC2	Q7L4I2	165	209	2	4	0.104401
						248	2	3	0.0165396
			RU17	P08621	38	168		4	0.13948
					165	162	5	6	0.00116009
					174	162	2	3	0.101097
					179	162		4	0.43892
			SRSF7	Q16629	165	112	2	2	0.161751
			U2AF1	Q01081	174	125	4	4	0.0175418
	SRSF5	Q13243	SMD1	P62314	36	86		2	0.690924
	SRSF6	Q13247	SRSF7	Q16629	101	24	2	2	0.221582
	SRSF7	Q16629	LC7L2	Q9Y383	24	61	4	9	0.191111
					70	29		2	0.569709
			LC7L3	O95232	70	60	5	7	0.0349039
			RBM39	Q14498	70	178	2	2	0.0546658
			ROA1	P09651	24	350		4	0.344197
					70	350		2	0.672614
			RU17	P08621	24	168	3	3	0.195853
					70	162		2	0.401398
						168		2	0.479477
			SRSF1	Q07955	112	165	2	2	0.161751
			SRSF6	Q13247	24	101	2	2	0.221582
	SUGP1	Q8IWZ8	SF3A2	Q15428	13	91	2	3	0.308156
			SF3A3	Q12874	53	463		3	0.311549
	TOE1	Q96GM8	RSMB	P14678	368	57	2	3	0.278522
			RUXE	P62304	74	67	4	4	0.00645856
	TXN4A	P83876	PRP31	Q8WWY3	51	338	10	17	0.0448536
					53	341	13	14	0.00172588
			PRP8	Q6P2Q9	51	774	3	3	0.0460721
	U2AF1	Q01081	SRSF1	Q07955	125	174	4	4	0.0175418
	U2AF2	P26368	LSM4	Q9Y4Z0	85	80		2	0.714307
			PRPF3	O43395	453	205	2	2	0.0606015
					462	202		2	0.570325
						205	7	8	0.00763082
			SF3B1	O75533	329	700	3	5	0.0927441
						866	2	2	0.0116059
					431	656		2	0.239663
					453	214	2	4	0.163622
						240		3	0.57994
						298		2	0.0476123
					462	430		2	0.145562
						656	6	7	0.0114415
			SRRT	Q9BXP5	453	476	2	2	0.115129
	U520	O75643	DDX23	Q9BUQ8	14	251	8	12	0.000424862
						634	2	3	0.269578
			MFAP1	P55081	1142	250	2	3	0.0475593
					1145	250	2	2	0.274168
			PRP4	O43172	944	53	3	5	0.0189284
					1567	15	4	4	0.0122173
					1603	15	3	5	0.00298201
					1874	15	4	4	0.0597161
			PRP6	O94906	103	341	2	3	0.0173975
						395	14	15	0.00513396
					695	395	5	6	0.0827702
					696	395		3	0.528624
			PRP8	Q6P2Q9	14	1306	12	16	0.0404181
						1344	4	4	0.00996107
					60	2049	10	11	0.0581982
					73	1994	2	11	0.261135
					105	1993	2	3	0.0203214
					147	1993	2	6	0.206027
					177	2031	3	6	0.0214327
						2034	11	11	0.00895188
						2049	12	15	8.31468e-05
					729	2049	6	8	0.031837
					1006	2112		4	0.593854
					1039	2049	4	6	0.0794166
			PRPF3	O43395	440	458		2	0.466719
			SMD1	P62314	1883	86	2	3	0.302187
			SMU1	Q2TAY7	971	308	12	17	0.0177425
					975	308	3	4	0.0206902
					1544	308		2	0.535542
					1552	308	10	19	0.00808385
					1715	308	4	8	0.218903
			SNUT1	O43290	14	684	3	5	0.0576607
					60	662	3	4	0.0135968
						666	16	20	0.00565002
					349	302		2	0.286755
						309	2	2	0.12088
						310	2	2	0.0809551
					487	524	7	8	0.0130342
						530	4	8	0.0293401
						531	4	7	0.0512276
					671	531	12	18	0.00284802
					944	530	4	10	0.098889
						531	8	15	0.0431452
					1172	11		3	0.413627
					1567	505	3	4	0.276741
					1595	336	4	5	0.17378
					1603	302		2	0.379827
						336	2	5	0.11135
					1874	505		2	0.453533
					2072	414	3	3	0.0658732
			WBP4	O75554	1603	340	3	3	0.0109527
			ZMAT2	Q96NC0	479	8	7	13	0.0467337
					557	8	16	34	0.00850651
					1134	8	2	3	0.0709597
					1145	64	3	5	0.0867191
	U5S1	Q15029	DDX23	Q9BUQ8	244	114		2	0.370206
					684	152		2	0.124181
					694	114		2	0.52927
			PRP8	Q6P2Q9	359	366	21	27	0.0532978
					405	218		3	0.325082
			SNUT2	Q53GS9	609	308		3	0.388039
					646	309	7	7	0.000492069
	UBL5	Q9BZL1	SNUT1	O43290	1	147		2	0.00805048
					29	129	5	7	0.003858
	WBP4	O75554	PPIH	O43447	56	166		2	0.18773
					60	164	2	3	0.282523
						166	2	8	0.371185
					63	164	2	2	0.00917478
						166	4	4	0.00872197
			PRP8	Q6P2Q9	6	2031	3	5	0.0272538
						2034	9	14	0.0295358
			U520	O75643	340	1603	3	3	0.0109527
	ZCH18	Q86VM9	NCBP1	Q09161	328	241		3	0.482878
			PRP4B	Q13523	933	99		2	0.107523
					936	117	14	17	0.000156323
					948	99	9	11	0.0277052
					952	99	10	14	0.00749185
			SRRT	Q9BXP5	188	730		2	0.260027
					229	442	3	5	0.0189796
	ZMAT2	Q96NC0	NCBP1	Q09161	103	684		2	0.318892
			PR38A	Q8NAV1	45	7	3	12	0.169816
					102	7		2	0.242723
					132	50		2	0.344204
			U520	O75643	8	479	7	13	0.0467337
						557	16	34	0.00850651
						1134	2	3	0.0709597
					64	1145	3	5	0.0867191
intra	AGGF1	Q8N302	AGGF1	Q8N302	28	40	8	8	4.65146e-08
					31	40	8	13	0.12792
					40	28	8	8	4.65146e-08
						31	8	13	0.12792
					76	87	3	5	0.151795
					87	76	3	5	0.151795
					140	160		2	0.662593
					160	140		2	0.662593
					583	588	2	2	0.151704
					588	583	2	2	0.151704
					622	625	2	3	0.0261558
						629	3	5	0.30568
					625	622	2	3	0.0261558
					629	622	3	5	0.30568
					634	646	4	4	0.0436283
					646	634	4	4	0.0436283
	ARGL1	Q9NWB6	ARGL1	Q9NWB6	91	98	10	11	4.36807e-12
					98	91	10	11	4.36807e-12
					140	148		2	0.449313
					148	140		2	0.449313
						150	3	3	0.00603642
					150	148	3	3	0.00603642
					165	170	3	3	0.0410381
					170	165	3	3	0.0410381
					232	239	9	9	0.00030641
					239	232	9	9	0.00030641
					249	258	2	3	0.166378
					253	260	2	3	0.190632
					258	249	2	3	0.166378
					260	253	2	3	0.190632
	BUB3	O43684	BUB3	O43684	2	324		2	0.206715
					179	218	32	34	0.000375559
					216	218	6	6	0.00574365
						266	2	2	0.00150781
					218	179	32	34	0.000375559
						216	6	6	0.00574365
					266	216	2	2	0.00150781
					324	2		2	0.206715
	BUD31	P41223	BUD31	P41223	66	68	2	2	0.0215874
					68	66	2	2	0.0215874
	DDX23	Q9BUQ8	DDX23	Q9BUQ8	2	8		10	0.513016
						9		2	0.674888
					8	2		10	0.513016
						9		8	0.38561
						686		4	0.277359
					9	2		2	0.674888
						8		8	0.38561
					21	245		5	0.496491
					94	101	4	9	0.0428596
					101	94	4	9	0.0428596
					114	120	2	2	0.163151
						326	2	2	0.0236969
					117	196	2	2	0.0352056
						204	5	5	0.0137272
						326	3	3	0.0159044
					120	114	2	2	0.163151
					162	175	3	4	0.0326852
					175	162	3	4	0.0326852
					196	117	2	2	0.0352056
						204	32	35	0.000146008
						245		2	0.257592
					204	117	5	5	0.0137272
						196	32	35	0.000146008
					236	251		2	0.284196
					241	245	2	3	0.10763
						251	6	9	0.142439
						259	2	3	0.18361
					243	251	5	5	0.0963487
						674		2	0.571547
					245	21		5	0.496491
						196		2	0.257592
						241	2	3	0.10763
						259	17	17	0.00264494
						291	5	5	0.00265262
					251	236		2	0.284196
						241	6	9	0.142439
						243	5	5	0.0963487
						259	23	26	0.000422732
					259	241	2	3	0.18361
						245	17	17	0.00264494
						251	23	26	0.000422732
					291	245	5	5	0.00265262
					310	345	3	3	0.00369313
						346	9	9	0.0112646
						349	2	2	0.0201221
						711	6	6	0.00684336
					326	114	2	2	0.0236969
						117	3	3	0.0159044
						333	3	3	0.0103063
					333	326	3	3	0.0103063
					345	310	3	3	0.00369313
					346	310	9	9	0.0112646
						711		2	0.0554844
					349	310	2	2	0.0201221
					361	394	49	50	1.96581e-05
					382	634	44	46	0.00205297
						760	5	5	6.73116e-05
					385	576	5	5	0.00796667
					394	361	49	50	1.96581e-05
						412	8	8	9.67784e-05
					408	493	38	53	0.0182391
					412	394	8	8	9.67784e-05
						490	5	5	0.0276551
						634	4	4	0.00133804
						711	3	3	0.0954893
					490	412	5	5	0.0276551
					493	408	38	53	0.0182391
					576	385	5	5	0.00796667
						596	2	4	0.200759
					596	576	2	4	0.200759
					634	382	44	46	0.00205297
						412	4	4	0.00133804
						760	3	3	0.000239224
					642	654	4	4	0.00227924
					654	642	4	4	0.00227924
					674	243		2	0.571547
					675	686	13	13	2.24747e-05
						698	5	5	0.00067934
					682	698	25	25	3.36623e-05
						715	20	20	1.0766e-06
					686	8		4	0.277359
						675	13	13	2.24747e-05
						715	8	8	0.000114595
					698	675	5	5	0.00067934
						682	25	25	3.36623e-05
						715	41	43	9.8127e-05
					711	310	6	6	0.00684336
						346		2	0.0554844
						412	3	3	0.0954893
						760	5	5	0.000714266
					715	682	20	20	1.0766e-06
						686	8	8	0.000114595
						698	41	43	9.8127e-05
					760	382	5	5	6.73116e-05
						634	3	3	0.000239224
						711	5	5	0.000714266
	DDX42	Q86XP3	DDX42	Q86XP3	137	142	3	3	0.00261034
						145	3	8	0.252531
					142	137	3	3	0.00261034
					145	137	3	8	0.252531
					270	347	40	42	5.53245e-05
						351	34	37	0.000632334
						686	2	2	0.0109268
					347	270	40	42	5.53245e-05
						351	13	14	0.0640259
					351	270	34	37	0.000632334
						347	13	14	0.0640259
					392	394	12	13	0.000254219
					394	392	12	13	0.000254219
					545	895		2	0.579086
					547	568	17	18	1.29798e-05
					568	547	17	18	1.29798e-05
					644	650		2	0.0336875
					647	650	21	22	0.0241378
					650	644		2	0.0336875
						647	21	22	0.0241378
					686	270	2	2	0.0109268
					887	895		4	0.0243786
					895	545		2	0.579086
						887		4	0.0243786
					903	911	4	4	0.0370797
					911	903	4	4	0.0370797
						918	2	2	0.0492014
					918	911	2	2	0.0492014
	DDX5	P17844	DDX5	P17844	32	40	4	4	0.144826
						236	3	3	0.0722527
					40	32	4	4	0.144826
					236	32	3	3	0.0722527
	DHX15	O43143	DHX15	O43143	17	25	2	5	0.159973
					25	17	2	5	0.159973
					185	230	12	15	0.0192652
					230	185	12	15	0.0192652
					691	754	10	10	3.5001e-05
						760	10	10	6.55878e-06
						786		2	0.00276006
						790	13	13	0.000661195
					754	691	10	10	3.5001e-05
					760	691	10	10	6.55878e-06
						786	30	35	7.68568e-05
					786	691		2	0.00276006
						760	30	35	7.68568e-05
					790	691	13	13	0.000661195
	ERH	P84090	ERH	P84090	12	84	2	2	0.0360442
						90	2	2	0.113015
						104	4	4	0.214306
					84	12	2	2	0.0360442
					90	12	2	2	0.113015
						104	7	10	0.0654248
					104	12	4	4	0.214306
						90	7	10	0.0654248
	FUS	P35637	FUS	P35637	312	316	43	47	0.00107783
					316	312	43	47	0.00107783
					334	365	5	5	0.00705786
					365	334	5	5	0.00705786
	LC7L3	O95232	LC7L3	O95232	23	68	2	2	0.0545388
						72	8	13	0.00609247
					36	60	3	3	0.0488582
					60	36	3	3	0.0488582
					68	23	2	2	0.0545388
					72	23	8	13	0.00609247
						233	2	3	0.231217
					78	231		2	0.258494
						233	12	12	0.0127087
						236	14	19	0.00502156
						251	2	2	0.0407088
					124	135	5	5	0.00116891
					135	124	5	5	0.00116891
					166	231	2	2	0.0212313
					222	233	7	7	0.016182
					231	78		2	0.258494
						166	2	2	0.0212313
						236	20	21	0.00180822
						251	2	2	0.0304605
					233	72	2	3	0.231217
						78	12	12	0.0127087
						222	7	7	0.016182
					236	78	14	19	0.00502156
						231	20	21	0.00180822
					251	78	2	2	0.0407088
						231	2	2	0.0304605
					387	392	3	5	0.191781
						398	2	2	0.33502
					392	387	3	5	0.191781
						398	4	5	0.0171962
					398	387	2	2	0.33502
						392	4	5	0.0171962
	LSM2	Q9Y333	LSM2	Q9Y333	1	88	21	21	8.32067e-05
						94	2	2	0.0873404
					88	1	21	21	8.32067e-05
					94	1	2	2	0.0873404
	LSM4	Q9Y4Z0	LSM4	Q9Y4Z0	1	80	33	33	3.5043e-05
					8	80	6	6	0.000249129
					80	1	33	33	3.5043e-05
						8	6	6	0.000249129
						131		2	0.725061
					131	80		2	0.725061
						138	9	9	3.04316e-07
					138	131	9	9	3.04316e-07
	LSM6	P62312	LSM6	P62312	5	77	30	30	0.000131552
					13	77	13	14	0.00419061
					77	5	30	30	0.000131552
						13	13	14	0.00419061
	LSM7	Q9UK45	LSM7	Q9UK45	4	8	2	2	0.0699427
						9	2	5	0.0603612
					6	9	11	13	0.00640488
					7	9	2	2	0.00870547
					8	4	2	2	0.0699427
					9	4	2	5	0.0603612
						6	11	13	0.00640488
						7	2	2	0.00870547
	MFAP1	P55081	MFAP1	P55081	9	26	2	2	0.0165188
					26	9	2	2	0.0165188
					230	238	19	19	0.00147963
					238	230	19	19	0.00147963
					334	340		3	0.130489
					340	334		3	0.130489
					381	390	2	2	0.066322
					390	381	2	2	0.066322
	MSI2H	Q96DH6	MSI2H	Q96DH6	43	77	19	19	1.67224e-09
					77	43	19	19	1.67224e-09
	MSTMBPMS2nc_Recombinant	P0AEX9-r	MSTMBPMS2nc_Recombinant	P0AEX9-r	2	2		10	0.467059
						15	47	51	4.15945e-05
						39	9	9	4.30416e-05
						40	19	19	0.0043895
						43	47	49	8.52584e-06
						48	25	25	7.2036e-08
						56	28	30	0.000256635
						60	26	26	1.71997e-13
						97	13	15	4.26517e-05
						102	10	10	0.000648889
						116	31	32	2.0485e-06
						133	13	13	0.00161704
						151	7	8	3.15281e-05
						189	11	11	0.00117914
						193	13	13	3.81289e-05
						214	8	8	1.6151e-07
						216	4	5	0.00135043
						287	47	48	9.7994e-12
						291	3	4	0.000852964
						309	4	4	0.00787747
						319	2	2	0.259442
						327	10	10	0.000173157
						376	10	10	8.54794e-05
						437	13	15	7.99843e-05
						451	6	7	7.45773e-05
						460	6	7	0.00176213
						520	30	31	3.48438e-05
					11	43	6	8	0.0553944
						56	3	3	0.11222
						60	6	6	3.19882e-08
						116	5	5	0.00444717
						287	12	12	0.0177265
					15	2	47	51	4.15945e-05
						39		2	0.0314979
						40	5	5	0.0289078
						43	34	36	0.000321292
						48	43	46	5.42014e-05
						56	16	17	5.25146e-06
						60	24	24	9.20163e-08
						116	2	3	0.00535045
						133	7	7	0.000319584
						189		3	0.477036
						287	90	94	4.79242e-11
						319	2	2	0.0837963
						327		2	0.0822154
						460	2	2	0.0895029
						520	2	2	0.0259389
					39	2	9	9	4.30416e-05
						15		2	0.0314979
						43	83	85	3.89924e-08
						48	54	60	4.15156e-05
						309		2	0.350033
					40	2	19	19	0.0043895
						15	5	5	0.0289078
						309	29	30	4.08442e-08
					43	2	47	49	8.52584e-06
						11	6	8	0.0553944
						15	34	36	0.000321292
						39	83	85	3.89924e-08
						56		2	0.726211
						133	13	13	0.000181829
						189		2	0.792426
						460	2	2	0.111067
						520		2	0.21315
					48	2	25	25	7.2036e-08
						15	43	46	5.42014e-05
						39	54	60	4.15156e-05
						189		2	0.435899
					56	2	28	30	0.000256635
						11	3	3	0.11222
						15	16	17	5.25146e-06
						43		2	0.726211
						460	13	17	2.47938e-06
						520	9	12	0.00330915
					60	2	26	26	1.71997e-13
						11	6	6	3.19882e-08
						15	24	24	9.20163e-08
						60	4	6	0.00448179
						97	2	2	1.47066e-06
						460	8	10	0.00178655
						520	8	8	1.64709e-06
					97	2	13	15	4.26517e-05
						60	2	2	1.47066e-06
						116	3	3	5.66607e-07
						141	4	4	0.0113846
						151	10	10	0.00216655
						189	2	2	0.382639
						311	4	4	0.0202556
						319	181	182	4.4174e-10
						327	3	3	0.0436425
						437	2	2	0.0863302
						460	5	6	0.0233754
						520	7	7	1.03788e-08
					102	2	10	10	0.000648889
						319	50	50	4.77597e-05
						327	6	6	0.000178037
					116	2	31	32	2.0485e-06
						11	5	5	0.00444717
						15	2	3	0.00535045
						97	3	3	5.66607e-07
						189	62	64	0.000117222
						287	25	25	7.73207e-15
						460	26	26	7.66856e-05
						520	10	10	0.000341214
					133	2	13	13	0.00161704
						15	7	7	0.000319584
						43	13	13	0.000181829
						327	38	38	4.66818e-05
						437	7	7	0.00225385
						451	2	2	0.00541157
					141	97	4	4	0.0113846
						340	84	84	2.65737e-11
					151	2	7	8	3.15281e-05
						97	10	10	0.00216655
						151		6	0.455885
						214	37	37	0.000193397
						216	211	215	2.89842e-09
						233	26	27	5.1744e-05
						287	2	2	0.101367
						376	4	4	0.0216456
						460	2	2	0.0575326
						520	5	5	0.0718209
					154	216	21	21	0.00251875
					189	2	11	11	0.00117914
						15		3	0.477036
						43		2	0.792426
						48		2	0.435899
						97	2	2	0.382639
						116	62	64	0.000117222
						327		2	0.551496
						437		3	0.0533624
						460	7	9	0.00294919
						520	11	14	0.0120682
					193	2	13	13	3.81289e-05
						376	39	40	2.03359e-05
						520	19	19	0.000116569
					203	376	78	78	3.83952e-17
						460	3	3	0.00373658
					214	2	8	8	1.6151e-07
						151	37	37	0.000193397
						460	7	7	0.0107105
						520	2	2	0.0344473
					216	2	4	5	0.00135043
						151	211	215	2.89842e-09
						154	21	21	0.00251875
						520	4	4	0.0157924
					233	151	26	27	5.1744e-05
					253	309	3	3	2.09636e-05
					287	2	47	48	9.7994e-12
						11	12	12	0.0177265
						15	90	94	4.79242e-11
						116	25	25	7.73207e-15
						151	2	2	0.101367
						437	6	6	0.0199663
						451		4	0.348153
						460	11	11	0.0225538
						520	11	11	4.67484e-07
					291	2	3	4	0.000852964
					309	2	4	4	0.00787747
						39		2	0.350033
						40	29	30	4.08442e-08
						253	3	3	2.09636e-05
						327	44	46	0.000130551
					311	97	4	4	0.0202556
					319	2	2	2	0.259442
						15	2	2	0.0837963
						97	181	182	4.4174e-10
						102	50	50	4.77597e-05
					327	2	10	10	0.000173157
						15		2	0.0822154
						97	3	3	0.0436425
						102	6	6	0.000178037
						133	38	38	4.66818e-05
						189		2	0.551496
						309	44	46	0.000130551
					340	141	84	84	2.65737e-11
					376	2	10	10	8.54794e-05
						151	4	4	0.0216456
						193	39	40	2.03359e-05
						203	78	78	3.83952e-17
						460	16	18	0.00702054
						520	12	12	0.00596306
					437	2	13	15	7.99843e-05
						97	2	2	0.0863302
						133	7	7	0.00225385
						189		3	0.0533624
						287	6	6	0.0199663
						437		8	0.45581
						451	6	10	0.00763984
						455	26	26	0.000192922
						460	19	20	0.000616565
						520	10	10	0.000449412
					451	2	6	7	7.45773e-05
						133	2	2	0.00541157
						287		4	0.348153
						437	6	10	0.00763984
						455	16	16	0.00191456
						460	4	5	0.130703
						520	2	3	0.315058
					455	437	26	26	0.000192922
						451	16	16	0.00191456
					460	2	6	7	0.00176213
						15	2	2	0.0895029
						43	2	2	0.111067
						56	13	17	2.47938e-06
						60	8	10	0.00178655
						97	5	6	0.0233754
						116	26	26	7.66856e-05
						151	2	2	0.0575326
						189	7	9	0.00294919
						203	3	3	0.00373658
						214	7	7	0.0107105
						287	11	11	0.0225538
						376	16	18	0.00702054
						437	19	20	0.000616565
						451	4	5	0.130703
						520	8	9	0.0044462
					520	2	30	31	3.48438e-05
						15	2	2	0.0259389
						43		2	0.21315
						56	9	12	0.00330915
						60	8	8	1.64709e-06
						97	7	7	1.03788e-08
						116	10	10	0.000341214
						151	5	5	0.0718209
						189	11	14	0.0120682
						193	19	19	0.000116569
						214	2	2	0.0344473
						216	4	4	0.0157924
						287	11	11	4.67484e-07
						376	12	12	0.00596306
						437	10	10	0.000449412
						451	2	3	0.315058
						460	8	9	0.0044462
						520		4	0.682689
	NCBP1	Q09161	NCBP1	Q09161	17	20	41	45	1.7423e-05
						67	10	11	0.0394758
						330	2	2	0.0737256
					20	17	41	45	1.7423e-05
						67	29	29	0.00215572
						327		2	0.0957773
					41	330	3	3	2.40512e-05
						342	23	23	1.51272e-05
					67	17	10	11	0.0394758
						20	29	29	0.00215572
					327	20		2	0.0957773
					330	17	2	2	0.0737256
						41	3	3	2.40512e-05
					342	41	23	23	1.51272e-05
					455	647		2	0.754869
					574	698	8	8	0.000125749
					647	455		2	0.754869
						654		3	0.197048
						698	15	16	0.0019738
					650	657	47	47	0.00129537
					654	647		3	0.197048
						698	37	44	8.74342e-06
					657	650	47	47	0.00129537
						698	5	6	0.00502626
					663	671	2	2	0.199145
						684	17	18	0.0011437
					665	671	6	7	0.0104718
						684	63	68	2.12677e-05
						698	17	17	2.43199e-06
					671	663	2	2	0.199145
						665	6	7	0.0104718
						684	11	18	0.0543412
					684	663	17	18	0.0011437
						665	63	68	2.12677e-05
						671	11	18	0.0543412
						698	2	2	0.00163507
					698	574	8	8	0.000125749
						647	15	16	0.0019738
						654	37	44	8.74342e-06
						657	5	6	0.00502626
						665	17	17	2.43199e-06
						684	2	2	0.00163507
	NCBP2	P52298	NCBP2	P52298	34	38	2	3	0.302699
						120	19	22	0.000276924
					38	34	2	3	0.302699
						120	12	12	3.29561e-05
					75	78	9	9	3.03161e-05
						120	6	6	0.011517
					78	75	9	9	3.03161e-05
					120	34	19	22	0.000276924
						38	12	12	3.29561e-05
						75	6	6	0.011517
	PHF5A	Q7RTV0	PHF5A	Q7RTV0	3	25		2	0.306724
					25	3		2	0.306724
						95	3	3	0.00708511
					95	25	3	3	0.00708511
	PP1R8	Q12972	PP1R8	Q12972	22	47	12	12	0.00234821
						78	4	4	0.000320474
					40	129	7	7	0.0137944
					47	22	12	12	0.00234821
						78	25	27	8.23352e-05
					78	22	4	4	0.000320474
						47	25	27	8.23352e-05
					129	40	7	7	0.0137944
	PPIH	O43447	PPIH	O43447	38	101	21	21	0.00244596
					101	38	21	21	0.00244596
						143	90	93	2.80196e-12
					143	101	90	93	2.80196e-12
	PR38A	Q8NAV1	PR38A	Q8NAV1	92	118	17	17	9.63892e-05
					97	131	20	24	0.0300655
					118	92	17	17	9.63892e-05
					131	97	20	24	0.0300655
	PR38B	Q5VTL8	PR38B	Q5VTL8	36	143	8	8	3.13082e-07
					101	105	24	25	0.00307623
					105	101	24	25	0.00307623
					143	36	8	8	3.13082e-07
					210	234	5	10	0.0288952
						245	6	6	0.00043969
					234	210	5	10	0.0288952
					245	210	6	6	0.00043969
					358	372	2	4	0.0993489
					372	358	2	4	0.0993489
					509	516	2	5	0.0874816
						521		2	0.796437
					516	509	2	5	0.0874816
					521	509		2	0.796437
					537	542		2	0.613382
					542	537		2	0.613382
	PR40A	O75400	PR40A	O75400	385	433	3	3	0.000198074
					386	433	2	2	0.00567423
					393	433	22	22	0.000105757
					397	433	3	3	0.106796
						450	2	2	0.0291098
					401	450	15	15	0.00173476
					433	385	3	3	0.000198074
						386	2	2	0.00567423
						393	22	22	0.000105757
						397	3	3	0.106796
						438	5	6	0.00979471
					438	433	5	6	0.00979471
					450	397	2	2	0.0291098
						401	15	15	0.00173476
						461		2	0.256397
					453	459		4	0.362757
						461	4	4	0.011131
						464	2	6	0.0345102
					459	453		4	0.362757
					461	450		2	0.256397
						453	4	4	0.011131
					464	453	2	6	0.0345102
					476	485	42	45	4.18872e-07
					485	476	42	45	4.18872e-07
					517	524	20	20	0.00254456
					524	517	20	20	0.00254456
					669	676	5	6	0.0256819
					676	669	5	6	0.0256819
						680	4	5	0.0286743
						727	8	8	0.00146078
						899		2	0.662678
					680	676	4	5	0.0286743
						727	12	13	0.00160891
					727	676	8	8	0.00146078
						680	12	13	0.00160891
					742	751	2	3	0.174949
					744	746	2	2	0.0962208
					746	744	2	2	0.0962208
					751	742	2	3	0.174949
					899	676		2	0.662678
	PRP19	Q9UMS4	PRP19	Q9UMS4	122	244	2	2	0.0357959
					135	244	4	4	0.0022681
					189	200	3	22	0.324446
					192	425		2	0.185349
					200	189	3	22	0.324446
					244	122	2	2	0.0357959
						135	4	4	0.0022681
						261	32	32	6.12087e-06
						265	45	51	0.00644452
						266	20	20	1.02338e-06
					261	244	32	32	6.12087e-06
					265	244	45	51	0.00644452
					266	244	20	20	1.02338e-06
					425	192		2	0.185349
	PRP31	Q8WWY3	PRP31	Q8WWY3	257	430	3	3	0.0358332
						438	9	9	0.137498
					363	417	4	10	0.374874
					373	417		2	0.0493706
					417	363	4	10	0.374874
						373		2	0.0493706
						422	2	7	0.238675
						430	2	3	0.0257451
					422	417	2	7	0.238675
						430	6	7	0.00236934
					430	257	3	3	0.0358332
						417	2	3	0.0257451
						422	6	7	0.00236934
					438	257	9	9	0.137498
					478	490	2	2	0.0476686
					490	478	2	2	0.0476686
	PRP4	O43172	PRP4	O43172	1	2		2	0.435207
					2	1		2	0.435207
					26	45	3	3	0.0316299
					38	45	14	14	2.05979e-05
						53	6	6	0.000342276
					45	26	3	3	0.0316299
						38	14	14	2.05979e-05
						57	9	9	0.000389468
					53	38	6	6	0.000342276
					57	45	9	9	0.000389468
					146	149	19	19	0.00278197
						150	36	36	0.00186634
						154		2	0.354008
						159	3	3	0.0135135
					147	150	3	3	0.0369881
					149	146	19	19	0.00278197
						157	3	3	0.0254872
						159	13	14	0.00137442
					150	146	36	36	0.00186634
						147	3	3	0.0369881
						157	2	2	0.00252842
						159	31	35	0.000605591
					154	146		2	0.354008
						157	4	4	0.0123536
						159	24	32	0.00300856
					157	149	3	3	0.0254872
						150	2	2	0.00252842
						154	4	4	0.0123536
					159	146	3	3	0.0135135
						149	13	14	0.00137442
						150	31	35	0.000605591
						154	24	32	0.00300856
	PRP4B	Q13523	PRP4B	Q13523	168	177		3	0.519025
					170	181		2	0.55043
					177	168		3	0.519025
					181	170		2	0.55043
					202	211	2	3	0.0102977
					211	202	2	3	0.0102977
					593	608	10	10	0.000375071
					608	593	10	10	0.000375071
						626	4	4	0.00018801
					626	608	4	4	0.00018801
						656	9	9	0.00017479
						659	11	13	0.00876331
					656	626	9	9	0.00017479
						685	4	4	0.0623999
						717	6	8	0.0946994
						760	7	7	0.0206331
						817		2	0.164639
					659	626	11	13	0.00876331
						760	7	7	0.000673392
					685	656	4	4	0.0623999
						737		2	0.643367
						760	10	14	0.0724063
					717	656	6	8	0.0946994
						727	2	2	0.0430117
					727	717	2	2	0.0430117
					731	738	14	14	4.26304e-05
					737	685		2	0.643367
					738	731	14	14	4.26304e-05
					747	804	94	96	2.46469e-09
						1006	6	6	0.0330106
					760	656	7	7	0.0206331
						659	7	7	0.000673392
						685	10	14	0.0724063
					780	827	63	74	0.000123257
					790	972	4	4	0.0101267
						1006	28	29	0.00333797
					804	747	94	96	2.46469e-09
					817	656		2	0.164639
					827	780	63	74	0.000123257
					864	915	4	4	0.0566567
					892	936	37	37	5.10487e-07
					911	915	8	8	0.000207401
						990	2	2	0.208472
					915	864	4	4	0.0566567
						911	8	8	0.000207401
						990	16	17	0.00159966
					936	892	37	37	5.10487e-07
					972	790	4	4	0.0101267
					990	911	2	2	0.208472
						915	16	17	0.00159966
					1006	747	6	6	0.0330106
						790	28	29	0.00333797
	PRP6	O94906	PRP6	O94906	4	408		2	0.14846
					53	61	9	13	0.039621
					61	53	9	13	0.039621
					178	242	9	9	0.000218827
					189	242		9	0.333076
					242	178	9	9	0.000218827
						189		9	0.333076
						408	5	6	0.00312681
					292	324	7	7	0.00741322
						924		3	0.603697
					299	324	27	28	0.00160501
						334	12	12	0.0245581
					324	292	7	7	0.00741322
						299	27	28	0.00160501
						334	13	13	9.76113e-05
					334	299	12	12	0.0245581
						324	13	13	9.76113e-05
					408	4		2	0.14846
						242	5	6	0.00312681
					451	485	5	6	0.0185142
					485	451	5	6	0.0185142
					540	573	5	5	0.00117247
						574	3	3	0.00307924
					573	540	5	5	0.00117247
						606	6	6	6.1725e-06
					574	540	3	3	0.00307924
						606	12	12	5.62989e-05
					585	616	38	38	0.00036269
					606	573	6	6	6.1725e-06
						574	12	12	5.62989e-05
					616	585	38	38	0.00036269
						925	7	7	0.000214396
					683	710	30	30	3.41305e-06
						917	17	17	1.23258e-05
					710	683	30	30	3.41305e-06
						917	8	9	0.000355642
					737	768	17	17	0.00159821
						772	8	9	0.00455906
					768	737	17	17	0.00159821
						772	14	14	0.0096768
					772	737	8	9	0.00455906
						768	14	14	0.0096768
					793	938	38	45	0.00819323
					829	836	10	10	8.88688e-05
					836	829	10	10	8.88688e-05
					849	938	19	19	0.0186502
					883	938	40	42	8.20384e-06
					917	683	17	17	1.23258e-05
						710	8	9	0.000355642
					924	292		3	0.603697
					925	616	7	7	0.000214396
					938	793	38	45	0.00819323
						849	19	19	0.0186502
						883	40	42	8.20384e-06
	PRP8	Q6P2Q9	PRP8	Q6P2Q9	29	36	21	21	0.000254904
					36	29	21	21	0.000254904
					43	48	6	14	0.0400005
						50	4	7	0.0115479
					48	43	6	14	0.0400005
						50	63	79	0.0113402
						480	10	12	0.000742466
					50	43	4	7	0.0115479
						48	63	79	0.0113402
						480	18	18	4.67022e-06
					58	480	13	13	0.000268597
					85	480	15	20	0.00848369
					278	449	3	3	0.0142822
					442	606	4	4	0.0421899
						623	3	3	0.0163574
					449	278	3	3	0.0142822
						606	2	2	0.157368
					480	48	10	12	0.000742466
						50	18	18	4.67022e-06
						58	13	13	0.000268597
						85	15	20	0.00848369
					511	533	4	4	0.0968426
						666	13	15	0.0222303
					533	511	4	4	0.0968426
						666		2	0.182605
					595	666	7	10	0.015305
						670		5	0.302042
						705		2	0.423182
					606	442	4	4	0.0421899
						449	2	2	0.157368
					623	442	3	3	0.0163574
					666	511	13	15	0.0222303
						533		2	0.182605
						595	7	10	0.015305
						674	3	3	0.0763123
					670	595		5	0.302042
					674	666	3	3	0.0763123
					705	595		2	0.423182
					721	774	3	3	0.0013914
					727	744	5	6	0.0459374
					744	727	5	6	0.0459374
					746	774	2	2	0.0144589
					769	853	80	81	1.95738e-05
						1262	6	6	0.00510991
						1449	70	70	0.000462681
					773	853	11	15	0.0239515
						1449	2	2	0.166765
					774	721	3	3	0.0013914
						746	2	2	0.0144589
					833	932	2	2	0.0268276
					853	769	80	81	1.95738e-05
						773	11	15	0.0239515
						1320	8	8	0.0806907
						1449	51	62	6.98647e-05
						1505	24	27	0.0296205
					932	833	2	2	0.0268276
					983	1158	38	41	0.000814957
					987	1158	15	15	1.52122e-05
					1144	1180	19	20	0.00061622
					1158	983	38	41	0.000814957
						987	15	15	1.52122e-05
					1180	1144	19	20	0.00061622
					1262	769	6	6	0.00510991
					1306	1570	4	4	0.00394608
					1320	853	8	8	0.0806907
					1344	1735	31	32	7.43057e-06
						2034	10	10	4.00637e-05
						2049	9	9	0.000911661
					1434	1831		2	0.778235
					1449	769	70	70	0.000462681
						773	2	2	0.166765
						853	51	62	6.98647e-05
					1505	853	24	27	0.0296205
					1570	1306	4	4	0.00394608
					1636	2244	4	5	0.20848
					1735	1344	31	32	7.43057e-06
					1801	1898	2	2	0.143684
					1831	1434		2	0.778235
					1838	1866	3	3	0.00896741
						2034	2	3	0.00305554
					1866	1838	3	3	0.00896741
					1898	1801	2	2	0.143684
					2031	2049	7	7	0.0483671
					2034	1344	10	10	4.00637e-05
						1838	2	3	0.00305554
						2049	15	15	5.58121e-13
					2049	1344	9	9	0.000911661
						2031	7	7	0.0483671
						2034	15	15	5.58121e-13
						2244	3	7	0.0799049
						2249	3	3	0.0235626
					2244	1636	4	5	0.20848
						2049	3	7	0.0799049
					2249	2049	3	3	0.0235626
	PRPF3	O43395	PRPF3	O43395	5	12	3	3	0.152396
						92		4	0.585953
					12	5	3	3	0.152396
						65	4	5	0.00947911
					17	65	88	89	2.90693e-05
						80	28	31	0.00260548
						649		2	0.717607
					20	65	3	3	0.0521916
					40	46	69	69	2.63816e-08
					46	40	69	69	2.63816e-08
					65	12	4	5	0.00947911
						17	88	89	2.90693e-05
						20	3	3	0.0521916
						80	7	11	0.0790351
						92	19	19	7.41944e-06
						109	5	6	0.168047
					80	17	28	31	0.00260548
						65	7	11	0.0790351
						92	17	19	3.43354e-05
						103	2	2	0.117397
					92	5		4	0.585953
						65	19	19	7.41944e-06
						80	17	19	3.43354e-05
						109	2	3	0.0659909
					103	80	2	2	0.117397
					109	65	5	6	0.168047
						92	2	3	0.0659909
					171	202	4	4	0.00162567
						205	5	5	0.039252
					202	171	4	4	0.00162567
					205	171	5	5	0.039252
						248	5	5	0.00141058
						270	2	2	0.0040107
						282	4	4	0.00125216
					220	282	2	2	0.029392
					248	205	5	5	0.00141058
						270	3	4	0.0434888
						289	8	11	0.155
					252	270	9	9	0.000463755
					270	205	2	2	0.0040107
						248	3	4	0.0434888
						252	9	9	0.000463755
						282		2	0.128484
					282	205	4	4	0.00125216
						220	2	2	0.029392
						270		2	0.128484
						289	5	5	0.215437
						294	2	2	0.0285978
					289	248	8	11	0.155
						282	5	5	0.215437
						294	8	9	0.243046
					294	282	2	2	0.0285978
						289	8	9	0.243046
						300	8	10	0.026938
[truncated: 1,460 more rows]
