# Supplementary material for: Structural insights into the cross-exon to cross-intron spliceosome switch
Source: Nature. 2024 May 22;630(8018):1012–9. doi: 10.1038/s41586-024-07458-1 (PMC11208138; doi:10.1038/s41586-024-07458-1)
Supplement: Supplementary file 5 — Summary of modelled proteins and RNAs in CE pre-B, pre-B5′ss, pre-BATP, pre-B5′ss+ATPγS, pre-B5′ssLNG+ATPγS, pre-BAMPPNP and B-like complexes. [file 41586_2024_7458_MOESM5_ESM.xlsx]

## Sheet: pre-B
Pre-B
Sub-complexes	Protein/RNA	Chain ID	UniProt ID	Modeled Region/domain	Template	modeling approach
U2 snRNP	U2 snRNA	2	N.A.	3-13; 33-65; 97-107; 147-184	6AHD	docked
				29-32	7Q4O	docked
	U2 A’	2A	P09661	2-163	6FF7	docked
	U2 B’’	2B	P08579	3-84	6FF7	docked
	SF3B1	B1	O75533	457-1304	6FF7	docked
				394-415	7Q4O	docked
	SF3B2	B2	Q13435	458-602 ; 604-667	6FF7	docked
	SF3B3	B3	Q15393	1-645 ; 663-691 ; 695-830 ; 834-1068 ; 1078-1217	6FF7	docked
	SF3B4	B4	Q15427	12-89	6FF7	docked
	SF3B5	B5	Q9BWJ5	12-80	6FF7	docked
	SF3B6	B6	Q9Y3B4	12-101	7Q4O	docked
	PHF5A	BP	Q7RTV0	2-101	6FF7	docked
	SmB,D1,D2,D3,E,F,G	2b, 21, 22, 23,2e, 2f, 2g	P14678, P62314, P62316, P62318, P62306, P62304, P62308	Sm fold	6FF7	docked
	SF3A1	7	Q15459	160-282	6FF7	docked
				461-473	6QX9	docked and adjusted
	SF3A2	8	Q15428	41-85 ; 104-126 ; 133-209	6FF7	docked
	SF3A3	9	Q12874	1-229 ; 279-362 ; 393-462	6FF7	docked
U4/U6 di-snRNP	U4 snRNA	4	N.A.	1-52; 55-70; 73-80; 85-96; 105-133; 138-145	6QX9	docked and adjusted
	SmB,D1,D2,D3,E,F,G	4b, 41, 42, 43, 4e, 4f, 4g	P14678, P62314, P62316, P62318, P62306, P62304, P62308	Sm fold	6QX9	docked
	U6 snRNA	6	N.A.	31-36; 47-77;	6QX9	docked and adjusted
				85-95; 102-106	8Q7N	docked
	LSm2, LSm3, LSm4, LSm5, LSm6, LSm7, LSm8	62, 63, 64, 65, 66, 67, 68	Q9Y333, P62310, Q9Y4Z0, Q9Y4Y9, P62312, Q9UK45, O95777	Sm fold	6QX9	docked
	PRP3	J	O43395	385-395;412-427	6QX9	docked
				434-475; 536-605; 627-683	6QX9	docked and adjusted
	PRP4	F	O43172	164-522	6QX9	docked and adjusted
	PRP31	L	Q8WWY3	59-74; 89-255; 266-333; 341-390;	6QX9	docked and adjusted
	SNU13	M	P55769	6-128	6QX9	docked and adjusted
Tri-snRNP	SNU66	S	O43290	550-567; 630-651; 701-759; 766-774	6QX9	docked and adjusted
	SNRNP27K	X	Q8WVK2	126-151	6QX9	docked and adjusted
	RBM42	R	Q9BTD8	369-474	6QX9	docked and adjusted
	SAD1	U	Q53GS9	100-201; 203-556	6QX9	docked and adjusted
U5 snRNP	U5 snRNA	5	N.A.	3-38; 44-78; 85-117	6QX9	docked and adjusted
	PRP8	A	Q6P2Q9	58-73; 84-362; 369-658; 679-1355; 1363-2016; 2068-2319; 2325-2335	6QX9	docked and adjusted
	BRR2	B	O75643	36-97; 107-180; 195-223; 238-243; 257-364; 405-2125	6QX9	docked and adjusted
	SNU114	C	Q15029	105-956	6QX9	docked and adjusted
	DIM1	D	P83876	2-142	6QX9	docked and adjusted
	U5-40K	E	Q96DI7	58-356	6QX9	docked
	PRP28	G	Q9BUQ8	158-203 ; 241-255; 270-694; 703-806	6QX9	docked and adjusted
	SmB,D1,D2,D3,E,F,G	5b, 51, 52, 53, 5e, 5f, 5g	P14678, P62314, P62316, P62318, P62306, P62304, P62308	Sm fold	6QX9	docked
	PRP6	N	O94906	18-28; 72-165; 236-282; 285-533; 536-937	6QX9	docked and adjusted
Other	Exon RNA	Z	N.A.	29-43	6FF7	docked
Pre-B specific	PRP4 kinase	K	Q13523	676-935; 940-960; 965-1005	6QX9	docked

## Sheet: pre-B+5SS
Pre-B+5’ss
Sub-complexes	Protein/RNA	Chain ID	UniProt ID	Modeled Region/domain	Template	modeling approach
U2 snRNP	U2 snRNA	2	N.A.	3-13; 33-65; 97-107; 147-184	6AHD	docked
				29-32	7Q4O	docked
	U2 A’	2A	P09661	2-163	6FF7	docked
	U2 B’’	2B	P08579	3-84	6FF7	docked
	SF3B1	B1	O75533	457-1304	6FF7	docked
				394-415	7Q4O	docked
	SF3B2	B2	Q13435	458-602 ; 604-667	6FF7	docked
	SF3B3	B3	Q15393	1-645 ; 663-691 ; 695-830 ; 834-1068 ; 1078-1217	6FF7	docked
	SF3B4	B4	Q15427	12-89	6FF7	docked
	SF3B5	B5	Q9BWJ5	12-80	6FF7	docked
	SF3B6	B6	Q9Y3B4	12-101	7Q4O	docked
	PHF5A	BP	Q7RTV0	2-101	6FF7	docked
	SmB,D1,D2,D3,E,F,G	2b, 21, 22, 23,2e, 2f, 2g	P14678, P62314, P62316, P62318, P62306, P62304, P62308	Sm fold	6FF7	docked
	SF3A1	7	Q15459	160-282	6FF7	docked
				454-489	B-like (this study)	docked and adjusted
	SF3A2	8	Q15428	41-85 ; 104-126 ; 133-209	6FF7	docked
	SF3A3	9	Q12874	1-229 ; 279-362 ; 393-462	6FF7	docked
U4/U6 di-snRNP	U4 snRNA	4	N.A.	1-52; 55-70; 73-80; 85-96; 105-133; 138-145	6QX9	docked and adjusted
	SmB,D1,D2,D3,E,F,G	4b, 41, 42, 43, 4e, 4f, 4g	P14678, P62314, P62316, P62318, P62306, P62304, P62308	Sm fold	6QX9	docked
	U6 snRNA	6	N.A.	31-36; 47-76;	6QX9	docked and adjusted
				85-95; 102-106	8Q7N	docked
				40-46	N.A.	de novo modelling
	LSm2, LSm3, LSm4, LSm5, LSm6, LSm7, LSm8	62, 63, 64, 65, 66, 67, 68	Q9Y333, P62310, Q9Y4Z0, Q9Y4Y9, P62312, Q9UK45, O95777	Sm fold	6QX9	docked
	PRP3	J	O43395	434-475; 537-605; 627-683	6QX9	docked and adjusted
	PRP4	F	O43172	164-522	6QX9	docked and adjusted
	PRP31	L	Q8WWY3	59-74; 89-255; 266-333; 341-390;	6QX9	docked and adjusted
	SNU13	M	P55769	6-128	6QX9	docked and adjusted
Tri-snRNP	SNU66	S	O43290	550-567; 699-759; 766-774	6QX9	docked and adjusted
	SNRNP27K	X	Q8WVK2	130-151	6QX9	docked and adjusted
	RBM42	R	Q9BTD8	369-474	6QX9	docked and adjusted
	SAD1	U	Q53GS9	100-555	6QX9	docked and adjusted
U5 snRNP	U5 snRNA	5	N.A.	3-117	8Q7N	docked and adjusted
	PRP8	A	Q6P2Q9	56-660; 675-2016; 2067-2319; 2325-2335	8Q7N	docked and adjusted
	BRR2	B	O75643	36-83; 107-180; 195-223; 257-365; 405-2125	6QX9	docked and adjusted
	SNU114	C	Q15029	116-951	6QX9	docked and adjusted
	DIM1	D	P83876	2-142	6QX9	docked and adjusted
	U5-40K	E	Q96DI7	58-356	6QX9	docked
	PRP28	G	Q9BUQ8	158-200; 241-255; 270-330	6QX9	docked and adjusted
				331-518; 520-630	6QX9	docked
	SmB,D1,D2,D3,E,F,G	5b, 51, 52, 53, 5e, 5f, 5g	P14678, P62314, P62316, P62318, P62306, P62304, P62308	Sm fold	6QX9	docked
	PRP6	N	O94906	8-37;	8Q7N	docked and adjusted
				96-164; 236-282;	6QX9
				288-533; 536-587; 590-937	6QX9	docked
Other	Exon RNA	Z	N.A.	29-43	6FF7	docked
	5’ss oligo	z	N.A.	-3 to +8 relative to 5'ss	N.A.	de novo modelling
Pre-B specific	PRP4 kinase	K	Q13523	676-935; 940-960; 965-1005	6QX9	docked

## Sheet: pre-B+5SS+ATPyS
Pre-B+5’ss+ATPyS
Sub-complexes	Protein/RNA	Chain ID	UniProt ID	Modeled Region/domain	Template	modeling approach
U2 snRNP	U2 snRNA	2	N.A.	3-14; 33-65; 97-107; 147-184	6AHD	docked
				29-32	7Q4O	docked
	U2 A’	2A	P09661	2-163	6FF7	docked
	U2 B’’	2B	P08579	3-84	6FF7	docked
	SF3B1	B1	O75533	457-1304	6FF7	docked
				394-415	7Q4O	docked
	SF3B2	B2	Q13435	458-602 ; 604-667	6FF7	docked
	SF3B3	B3	Q15393	1-645 ; 663-691 ; 695-830 ; 834-1068 ; 1078-1217	6FF7	docked
	SF3B4	B4	Q15427	12-89	6FF7	docked
	SF3B5	B5	Q9BWJ5	12-80	6FF7	docked
	SF3B6	B6	Q9Y3B4	12-101	7Q4O	docked
	PHF5A	BP	Q7RTV0	2-101	6FF7	docked
	SmB,D1,D2,D3,E,F,G	2b, 21, 22, 23,2e, 2f, 2g	P14678, P62314, P62316, P62318, P62306, P62304, P62308	Sm fold	6FF7	docked
	SF3A1	7	Q15459	160-282	6FF7	docked
				434-473	6QX9	docked and adjusted
				474-489	N.A.	de novo modelling
				409-433; 496-521	Alphafold2	docked and adjusted
	SF3A2	8	Q15428	41-85 ; 104-126 ; 133-209	6FF7	docked
	SF3A3	9	Q12874	1-229 ; 279-362 ; 393-462	6FF7	docked
U4/U6 di-snRNP	U4 snRNA	4	N.A.	1-80; 85-96; 105-133; 138-145	8Q7N	docked and adjusted
	SmB,D1,D2,D3,E,F,G	4b, 41, 42, 43, 4e, 4f, 4g	P14678, P62314, P62316, P62318, P62306, P62304, P62308	Sm fold	6QX9	docked
	U6 snRNA	6	N.A.	52-78;	8Q7N	docked and adjusted
				31-51	N.A.	de novo modelling
				85-95; 102-106	8Q7N	docked
	LSm2, LSm3, LSm4, LSm5, LSm6, LSm7, LSm8	62, 63, 64, 65, 66, 67, 68	Q9Y333, P62310, Q9Y4Z0, Q9Y4Y9, P62312, Q9UK45, O95777	Sm fold	6QX9	docked
	PRP3	J	O43395	436-603; 627-683	8Q7N	docked and adjusted
	PRP4	F	O43172	80-140; 172-522	8Q7N	docked and adjusted
	PPIH	W	O43447	9-177	8Q7N	docked and adjusted
	PRP31	L	Q8WWY3	52-80; 86-432	8Q7N	docked and adjusted
	SNU13	M	P55769	5-128	8Q7N	docked and adjusted
Tri-snRNP	SNU66	S	O43290	148-187; 195-219; 252-316; 326-336; 346-358	8Q7N	docked and adjusted
	SAD1	U	Q53GS9	100-555	6QX9	docked and adjusted
U5 snRNP	U5 snRNA	5	N.A.	3-81; 85-117	8Q7N	docked and adjusted
	PRP8	A	Q6P2Q9	56-660; 675-2016; 2067-2319; 2325-2335	8Q7N	docked and adjusted
	BRR2	B	O75643	36-57;	6QX9	docked and adjusted
				434-2125	4F91	docked and adjusted
	SNU114	C	Q15029	116-951	8Q7N	docked and adjusted
	DIM1	D	P83876	2-142	8Q7N	docked and adjusted
	U5-40K	E	Q96DI7	52-357	8Q7N	docked
	PRP28	G	Q9BUQ8	241-255; 270-330	6QX9	docked and adjusted
				331-518; 520-630	6QX9	docked
	SmB,D1,D2,D3,E,F,G	5b, 51, 52, 53, 5e, 5f, 5g	P14678, P62314, P62316, P62318, P62306, P62304, P62308	Sm fold	6QX9	docked
	PRP6	N	O94906	8-40;	8Q7N	docked and adjusted
				96-208; 247-257; 265-288	8Q7N
				289-941	8Q7N	docked
Other	Exon RNA	Z	N.A.	29-43	6FF7	docked
	5’ss oligo	z	N.A.	-3 to +8 relative to 5'ss	N.A.	de novo modelling

## Sheet: pre-B+5SSLNG+ATPyS
Pre-B+5’ssLNG+ATPyS
Sub-complexes	Protein/RNA	Chain ID	UniProt ID	Modeled Region/domain	Template	modeling approach
U2 snRNP	U2 snRNA	2	N.A.	3-14; 33-65; 97-107; 147-184	6AHD	docked
				29-32	7Q4O	docked
	U2 A’	2A	P09661	2-163	6FF7	docked
	U2 B’’	2B	P08579	3-84	6FF7	docked
	SF3B1	B1	O75533	457-1304	6FF7	docked
				394-415	7Q4O	docked
	SF3B2	B2	Q13435	458-602 ; 604-667	6FF7	docked
	SF3B3	B3	Q15393	1-645 ; 663-691 ; 695-830 ; 834-1068 ; 1078-1217	6FF7	docked
	SF3B4	B4	Q15427	12-89	6FF7	docked
	SF3B5	B5	Q9BWJ5	12-80	6FF7	docked
	SF3B6	B6	Q9Y3B4	12-101	7Q4O	docked
	PHF5A	BP	Q7RTV0	2-101	6FF7	docked
	SmB,D1,D2,D3,E,F,G	2b, 21, 22, 23,2e, 2f, 2g	P14678, P62314, P62316, P62318, P62306, P62304, P62308	Sm fold	6FF7	docked
	SF3A1	7	Q15459	160-282	6FF7	docked
				434-473	6QX9	docked and adjusted
				474-489	N.A.	de novo modelling
				409-433;	Alphafold2	docked and adjusted
	SF3A2	8	Q15428	41-85 ; 104-126 ; 133-209	6FF7	docked
	SF3A3	9	Q12874	1-229 ; 279-362 ; 393-462	6FF7	docked
U4/U6 di-snRNP	U4 snRNA	4	N.A.	1-62; 85-96; 105-133; 138-145	8Q7N	docked and adjusted
	SmB,D1,D2,D3,E,F,G	4b, 41, 42, 43, 4e, 4f, 4g	P14678, P62314, P62316, P62318, P62306, P62304, P62308	Sm fold	6QX9	docked
	U6 snRNA	6	N.A.	52-78;	8Q7N	docked and adjusted
				32-51	N.A.	de novo modelling
				85-95; 102-106	8Q7N	docked
	LSm2, LSm3, LSm4, LSm5, LSm6, LSm7, LSm8	62, 63, 64, 65, 66, 67, 68	Q9Y333, P62310, Q9Y4Z0, Q9Y4Y9, P62312, Q9UK45, O95777	Sm fold	6QX9	docked
	PRP3	J	O43395	436-603; 627-683	8Q7N	docked and adjusted
	PRP4	F	O43172	80-140; 172-522	8Q7N	docked and adjusted
	PPIH	W	O43447	9-177	8Q7N	docked and adjusted
	PRP31	L	Q8WWY3	52-80; 86-432	8Q7N	docked and adjusted
	SNU13	M	P55769	5-128	8Q7N	docked and adjusted
Tri-snRNP	SNU66	S	O43290	148-187; 195-219; 252-316; 326-336; 346-358	8Q7N	docked and adjusted
	SAD1	U	Q53GS9	100-555	6QX9	docked and adjusted
U5 snRNP	U5 snRNA	5	N.A.	3-81; 85-117	8Q7N	docked and adjusted
	PRP8	A	Q6P2Q9	56-660; 675-2016; 2067-2319; 2325-2335	8Q7N	docked and adjusted
	BRR2	B	O75643	36-57;	6QX9	docked and adjusted
				434-2125	4F91	docked and adjusted
	SNU114	C	Q15029	116-951	8Q7N	docked and adjusted
	DIM1	D	P83876	2-142	8Q7N	docked and adjusted
	U5-40K	E	Q96DI7	52-357	8Q7N	docked
	PRP28	G	Q9BUQ8	241-255; 270-330	6QX9	docked and adjusted
				331-518; 520-630	6QX9	docked
	SmB,D1,D2,D3,E,F,G	5b, 51, 52, 53, 5e, 5f, 5g	P14678, P62314, P62316, P62318, P62306, P62304, P62308	Sm fold	6QX9	docked
	PRP6	N	O94906	8-40;	8Q7N	docked and adjusted
				96-208; 247-257; 265-288	8Q7N
				289-941	8Q7N	docked
Other	Exon RNA	Z	N.A.	29-43	6FF7	docked
	5’ss oligo	z	N.A.	-3 to +15 relative to 5'ss	N.A.	de novo modelling

## Sheet: pre-B+ATP
Pre-B+ATP
Sub-complexes	Protein/RNA	Chain ID	UniProt ID	Modeled Region/domain	Template	modeling approach
U2 snRNP	U2 snRNA	2	N.A.	3-14; 33-65; 97-107; 147-184	6AHD	docked
				29-32	7Q4O	docked
	U2 A’	2A	P09661	2-163	6FF7	docked
	U2 B’’	2B	P08579	3-84	6FF7	docked
	SF3B1	B1	O75533	457-1304	6FF7	docked
				394-415	7Q4O	docked
	SF3B2	B2	Q13435	458-602 ; 604-667	6FF7	docked
	SF3B3	B3	Q15393	1-645 ; 663-691 ; 695-830 ; 834-1068 ; 1078-1217	6FF7	docked
	SF3B4	B4	Q15427	12-89	6FF7	docked
	SF3B5	B5	Q9BWJ5	12-80	6FF7	docked
	SF3B6	B6	Q9Y3B4	12-101	7Q4O	docked
	PHF5A	BP	Q7RTV0	2-101	6FF7	docked
	SmB,D1,D2,D3,E,F,G	2b, 21, 22, 23,2e, 2f, 2g	P14678, P62314, P62316, P62318, P62306, P62304, P62308	Sm fold	6FF7	docked
	SF3A1	7	Q15459	160-282	6FF7	docked
				434-473	6QX9	docked and adjusted
				474-489	N.A.	de novo modelling
				409-433; 496-521	Alphafold2	docked and adjusted
	SF3A2	8	Q15428	41-85 ; 104-126 ; 133-209	6FF7	docked
	SF3A3	9	Q12874	1-229 ; 279-362 ; 393-462	6FF7	docked
U4/U6 di-snRNP	U4 snRNA	4	N.A.	1-80; 85-96; 105-133; 138-145	8Q7N	docked and adjusted
	SmB,D1,D2,D3,E,F,G	4b, 41, 42, 43, 4e, 4f, 4g	P14678, P62314, P62316, P62318, P62306, P62304, P62308	Sm fold	6QX9	docked
	U6 snRNA	6	N.A.	31-36; 47-78;	8Q7N	docked and adjusted
				37-46	N.A.	de novo modelling
				85-95; 102-106	8Q7N	docked
	LSm2, LSm3, LSm4, LSm5, LSm6, LSm7, LSm8	62, 63, 64, 65, 66, 67, 68	Q9Y333, P62310, Q9Y4Z0, Q9Y4Y9, P62312, Q9UK45, O95777	Sm fold	6QX9	docked
	PRP3	J	O43395	436-603; 628-683	8Q7N	docked and adjusted
	PRP4	F	O43172	80-140; 172-522	8Q7N	docked and adjusted
	PPIH	W	O43447	9-177	8Q7N	docked and adjusted
	PRP31	L	Q8WWY3	52-80; 86-432	8Q7N	docked and adjusted
	SNU13	M	P55769	5-128	8Q7N	docked and adjusted
Tri-snRNP	SNU66	S	O43290	148-187; 195-219; 252-316; 326-336; 346-358	8Q7N	docked and adjusted
	SAD1	U	Q53GS9	100-555	6QX9	docked and adjusted
U5 snRNP	U5 snRNA	5	N.A.	3-81; 85-117	8Q7N	docked and adjusted
	PRP8	A	Q6P2Q9	56-660; 675-2016; 2067-2319; 2325-2335	8Q7N	docked and adjusted
	BRR2	B	O75643	36-57;	6QX9	docked and adjusted
				434-2125	4F91	docked and adjusted
	SNU114	C	Q15029	116-951	8Q7N	docked and adjusted
	DIM1	D	P83876	2-142	8Q7N	docked and adjusted
	U5-40K	E	Q96DI7	52-357	8Q7N	docked
	PRP28	G	Q9BUQ8	273-326	6QX9	docked and adjusted
	SmB,D1,D2,D3,E,F,G	5b, 51, 52, 53, 5e, 5f, 5g	P14678, P62314, P62316, P62318, P62306, P62304, P62308	Sm fold	6QX9	docked
	PRP6	N	O94906	8-40;	8Q7N	docked and adjusted
				96-208; 247-257; 265-288	8Q7N
				289-941	8Q7N	docked
Other	Exon RNA-1	Z	N.A.	29-43	6FF7	docked
	Exon RNA-2	z	N.A.	-3 to +8 relative to 5'ss	N.A.	de novo modelling

## Sheet: pre-B+AMPPNP
Pre-B+AMPPNP
Sub-complexes	Protein/RNA	Chain ID	UniProt ID	Modeled Region/domain	Template	modeling approach
U1 snRNP	U1 snRNA	1	N.A.	12-164	6QX9	docked
	U1 70K	1K	P08621	2-202	6QX9	docked
	SmB,D1,D2,D3,E,F,G	1b, 11, 12, 13,1e, 1f, 1g	P14678, P62314, P62316, P62318, P62306, P62304, P62308	Sm fold	6QX9	docked
U2 snRNP	U2 snRNA	2	N.A.	3-13; 33-65; 97-107; 147-184	6AHD	docked
				29-32	7Q4O	docked
	U2 A’	2A	P09661	2-163	6FF7	docked
	U2 B’’	2B	P08579	3-84	6FF7	docked
	SF3B1	B1	O75533	457-1304	6FF7	docked
				394-415	7Q4O	docked
	SF3B2	B2	Q13435	458-602 ; 604-667	6FF7	docked
	SF3B3	B3	Q15393	1-645 ; 663-691 ; 695-830 ; 834-1068 ; 1078-1217	6FF7	docked
	SF3B4	B4	Q15427	12-89	6FF7	docked
	SF3B5	B5	Q9BWJ5	12-80	6FF7	docked
	SF3B6	B6	Q9Y3B4	12-101	7Q4O	docked
	PHF5A	BP	Q7RTV0	2-101	6FF7	docked
	SmB,D1,D2,D3,E,F,G	2b, 21, 22, 23,2e, 2f, 2g	P14678, P62314, P62316, P62318, P62306, P62304, P62308	Sm fold	6FF7	docked
	SF3A1	7	Q15459	160-282	6FF7	docked
				461-473	6QX9	docked and adjusted
	SF3A2	8	Q15428	41-85 ; 104-126 ; 133-209	6FF7	docked
	SF3A3	9	Q12874	1-229 ; 279-362 ; 393-462	6FF7	docked
U4/U6 di-snRNP	U4 snRNA	4	N.A.	1-52; 55-70; 73-80; 85-96; 105-133; 138-145	6QX9	docked and adjusted
	SmB,D1,D2,D3,E,F,G	4b, 41, 42, 43, 4e, 4f, 4g	P14678, P62314, P62316, P62318, P62306, P62304, P62308	Sm fold	6QX9	docked
	U6 snRNA	6	N.A.	31-36; 47-77;	6QX9	docked and adjusted
				85-95; 102-106	8Q7N	docked
	LSm2, LSm3, LSm4, LSm5, LSm6, LSm7, LSm8	62, 63, 64, 65, 66, 67, 68	Q9Y333, P62310, Q9Y4Z0, Q9Y4Y9, P62312, Q9UK45, O95777	Sm fold	6QX9	docked
	PRP3	J	O43395	385-395;412-427	6QX9	docked
				434-475; 536-605; 627-683	6QX9	docked and adjusted
	PRP4	4B	O43172	164-522	6QX9	docked and adjusted
	PRP31	L	Q8WWY3	59-74; 89-255; 266-333; 341-390;	6QX9	docked and adjusted
	SNU13	M	P55769	6-128	6QX9	docked and adjusted
Tri-snRNP	SNU66	S	O43290	550-567; 630-651; 701-759; 766-774	6QX9	docked and adjusted
	SNRNP27K	X	Q8WVK2	126-151	6QX9	docked and adjusted
	RBM42	R	Q9BTD8	369-474	6QX9	docked and adjusted
	SAD1	U	Q53GS9	100-201; 203-556	6QX9	docked and adjusted
U5 snRNP	U5 snRNA	5	N.A.	3-38; 44-78; 85-117	6QX9	docked and adjusted
	PRP8	A	Q6P2Q9	58-73; 84-362; 369-658; 679-1355; 1363-2016; 2068-2319; 2325-2335	6QX9	docked and adjusted
	BRR2	B	O75643	36-97; 107-180; 195-223; 238-243; 257-364; 405-2125	6QX9	docked and adjusted
	SNU114	C	Q15029	105-956	6QX9	docked and adjusted
	DIM1	D	P83876	2-142	6QX9	docked and adjusted
	U5-40K	E	Q96DI7	52-357	6QX9	docked
	PRP28	G	Q9BUQ8	158-203 ; 242-255; 270-330;	6QX9	docked and adjusted
				331-518; 520-583; 585-630; 632-694; 703-723; 728-790; 792-806	3I5X	docked
	SmB,D1,D2,D3,E,F,G	5b, 51, 52, 53, 5e, 5f, 5g	P14678, P62314, P62316, P62318, P62306, P62304, P62308	Sm fold	6QX9	docked
	PRP6	N	O94906	18-28; 72-165; 236-282; 285-533; 536-937	6QX9	docked and adjusted
Other	putative Exon RNA	Z1	N.A.	unknown	3I5X	docked
	Exon RNA	Z	N.A.	29-43	6FF7	docked
Pre-B specific	PRP4 kinase	K	Q13523	676-935; 940-960; 965-1005	6QX9	docked

## Sheet: B-like
Sub-complexes	Protein/RNA	Chain ID	UniProt ID	Modeled Region/domain	Template	modeling approach
U2 snRNP	U2 snRNA	2	N.A.	3-13; 33-65; 97-107; 147-184	6AHD	docked
				29-32	7Q4O	docked
	U2 A’	2A	P09661	2-163	6FF7	docked
	U2 B’’	2B	P08579	3-84	6FF7	docked
	SF3B1	B1	O75533	457-1304	6FF7	docked
				394-415	7Q4O	docked
	SF3B2	B2	Q13435	458-602 ; 604-667	6FF7	docked
	SF3B3	B3	Q15393	1-645 ; 663-691 ; 695-830 ; 834-1068 ; 1078-1217	6FF7	docked
	SF3B4	B4	Q15427	12-89	6FF7	docked
	SF3B5	B5	Q9BWJ5	12-80	6FF7	docked
	SF3B6	B6	Q9Y3B4	12-101	7Q4O	docked
	PHF5A	BP	Q7RTV0	2-101	6FF7	docked
	SmB,D1,D2,D3,E,F,G	2b, 21, 22, 23,2e, 2f, 2g	P14678, P62314, P62316, P62318, P62306, P62304, P62308	Sm fold	6FF7	docked
	SF3A1	7	Q15459	160-282	6FF7	docked
				422-447; 455-473	6QX9	docked and adjusted
				409-421; 448-454; 474-489	N.A.	de novo modelling
	SF3A2	8	Q15428	41-85 ; 104-126 ; 133-209	6FF7	docked
	SF3A3	9	Q12874	1-229 ; 279-362 ; 393-462	6FF7	docked
U4/U6 di-snRNP	U4 snRNA	4	N.A.	1-63; 68-133; 138-144	8Q7N	docked and adjusted
	SmB,D1,D2,D3,E,F,G	4b, 41, 42, 43, 4e, 4f, 4g	P14678, P62314, P62316, P62318, P62306, P62304, P62308	Sm fold	8Q7N	docked
	U6 snRNA	6	N.A.	36-78	8Q7N	docked and adjusted
				85-96; 102-105		docked
	LSm2, LSm3, LSm4, LSm5, LSm6, LSm7, LSm8	62, 63, 64, 65, 66, 67, 68	Q9Y333, P62310, Q9Y4Z0, Q9Y4Y9, P62312, Q9UK45, O95777	Sm fold	8Q7N	docked
	PRP3	J	O43395	436-603; 628-683	8Q7N	docked and adjusted
	PRP4	F	O43172	88-140; 172-522	8Q7N	docked and adjusted
	PRP31	L	Q8WWY3	52-80; 86-347; 351-432	8Q7N	docked and adjusted
	PPIH	W	O43447	9-177	8Q7N	docked and adjusted
	SNU13	M	P55769	5-128	8Q7N	docked and adjusted
Tri-snRNP	SNU66	S	O43290	148-187; 195-219; 359-375	AlphaFold2	docked and adjusted
				252-358	AlphaFold2	docked and adjusted
	SAD1	U	Q53GS9	100-201; 203-556	6QX9	docked and adjusted
U5 snRNP	U5 snRNA	5	N.A.	3-117	8Q7N	docked and adjusted
	PRP8	A	Q6P2Q9	56-660; 675-2027; 2037-2317	8Q7N	docked and adjusted
	BRR2	B	O75643	433-2125	8Q7N	docked and adjusted
	SNU114	C	Q15029	116-956	8Q7N	docked and adjusted
	DIM1	D	P83876	2-142	8Q7N	docked and adjusted
	U5-40K	E	Q96DI7	58-356	8Q7N	docked
	SmB,D1,D2,D3,E,F,G	5b, 51, 52, 53, 5e, 5f, 5g	P14678, P62314, P62316, P62318, P62306, P62304, P62308	Sm fold	8Q7N	docked
	PRP6	N	O94906	8-37; 96-208; 247-257; 265-941	8Q7N	de novo modelling
B-specific	SMU1	v,w	Q2TAY7	3-188	6Q8I	docked
				204-513	8Q7N	docked
	RED	x,y	Q13123	207-211; 230-245; 250-257	6Q8I	docked
	SNU23	r	Q96NC0	16-40	AlphaFold2	docked
				45-133	AlphaFold2	docked and adjusted
	MFAP1	K	P55081	141-174; 214-256;	AlphaFold2	docked
				270-300	AlphaFold2	docked and adjusted
	PRP38	I	Q8NAV1	2-184	AlphaFold2	docked and adjusted
	FBP21	X	O75554	3-82	8Q7N	docked and adjusted
Others	Pre-mRNA	Z	N.A.	29-43	6AHD	docked
		z1	Oligo 1	-3 to +8 relative to 5'ss	N.A.	de novo modelling
		z2	Oligo 2	-1 to +1 relative to 5'ss	N.A.	de novo modelling
